# Supplementary material for: Identification of heat-responsive genes in carnation (Dianthus caryophyllus L.) by RNA-seq
Source: Front Plant Sci. 2015 Jul 14;6:519. doi: 10.3389/fpls.2015.00519 (PMC4500917; doi:10.3389/fpls.2015.00519)
Supplement: Supplementary file 1 [file Table1.XLS]

## Sheet: Sheet1
Additional file 1 RNA-Seq quality control- reads mapping statistics
V1	CK-1	CK-2	CK-3	HS_0.5h-1	HS_0.5h-2	HS_0.5h-3	HS_2h-1	HS_2h-2	HS_2h-3	HS_12h-1	HS_12h-2	HS_12h-3
Total reads	7203362	9418343	15812218	13426633	21903616	21693822	11207792	12771566	14918378	10883532	8110604	12514909
Total mapped reads(%)	6387466(88.6734%)	8355480(88.715%)	13296564(84.0904%)	9632733(71.7435%)	9807675(44.7765%)	10023809(46.2058%)	9650895(86.1088%)	11173018(87.4835%)	7117128(47.7071%)	9598498(88.1929%)	7122969(87.8229%)	11008914(87.9664%)
Total unmapped reads(%)	815896(11.3266%)	1062863(11.285%)	2515654(15.9096%)	3793900(28.2565%)	12095941(55.2235%)	11670013(53.7942%)	1556897(13.8912%)	1598548(12.5165%)	7801250(52.2929%)	1285034(11.8071%)	987635(12.1771%)	1505995(12.0336%)
mapped read1	6387466	8355480	13296564	9632733	9807675	10023809	9650895	11173018	7117128	9598498	7122969	11008914
mapped read2	0	0	0	0	0	0	0	0	0	0	0	0
Properly mapped paired reads	0	0	0	0	0	0	0	0	0	0	0	0
Note: Total Reads = {Total mapped reads} + {Total unmapped reads}
