# Supplementary material for: Identification of heat-responsive genes in carnation (Dianthus caryophyllus L.) by RNA-seq
Source: Front Plant Sci. 2015 Jul 14;6:519. doi: 10.3389/fpls.2015.00519 (PMC4500917; doi:10.3389/fpls.2015.00519)
Supplement: Supplementary file 2 [file Table2.XLS]

## Sheet: Sheet1
Additional file 2 List of strongly up-related genes (Log2FC ≧4) as derived from expression profile analysis
Locus	HS_0.5h	HS_2h	HS_12h	p_value	Putative function	geneName
Stress response HSPs
Dc_8485	6.39924	5.71301	-2.78973	0.0001	Luminal-binding protein	BIP
Dc_28953	8.09889	9.74354	3.95774	5e-05	Luminal-binding protein 1	BIP1
Dc_14553	4.0057	3.60839	2.05531	5e-05	Luminal-binding protein 3	BIP3
Dc_90629	6.3964	5.64138	1.03212	5e-05	Luminal-binding protein 4	BIP4
Dc_37801	5.65088	4.68926	2.13954	5e-05	Chaperone protein dnaJ	DNAJ
Dc_41665	5.09059	4.1531	1.98269	5e-05	Chaperone protein dnaJ 1, mitochondrial	DNAJ1
Dc_89677	6.96744	5.08843	1.67625	5e-05	DnaJ homolog subfamily B member 1	DNJB1
Dc_68654	6.4737	4.50959	3.00206	5e-05	DnaJ homolog subfamily B member 5	DNJB5
Dc_69483	6.2338	4.45583		0.00885	DNAJ heat shock family protein	DNJB6
Dc_71347	6.68374	4.60411		0.0001	DNAJ heat shock family protein	DNJB6
Dc_70612	6.37021	4.9233	1.28217	5e-05	Heat shock protein 101	HS101
Dc_98107	8.51743	9.92038	5.97974	5e-05	Small heat shock protein, chloroplastic	HS22C
Dc_30089	8.63406	10.0325	6.12323	5e-05	Small heat shock protein, chloroplastic	HS22C
Dc_89619	8.66661	7.76556	4.10017	5e-05	Small heat shock protein, chloroplastic	HS23C
Dc_70200	8.95877	7.78946	4.38243	5e-05	Small heat shock protein, chloroplastic	HS23C
Dc_45947	8.39046	9.41924	4.68667	5e-05	26.5 kDa heat shock protein, mitochondrial	HS26M
Dc_63532	7.76046	8.0277	2.3439	5e-05	18.3 kDa class I heat shock protein	HSP11
Dc_64612	6.45208	6.84156	1.79298	5e-05	18.2 kDa class I heat shock protein	HSP12
Dc_9746	8.07197	8.12146	1.81063	5e-05	18.2 kDa class I heat shock protein	HSP12
Dc_84169	8.24946	9.02566	3.24793	5e-05	18.2 kDa class I heat shock protein	HSP12
Dc_40166	8.4007	8.11015	2.04444	5e-05	18.2 kDa class I heat shock protein	HSP12
Dc_1104	8.75864	8.89446	2.12042	5e-05	18.2 kDa class I heat shock protein	HSP12
Dc_86057	7.90123	8.4144	4.51144	5e-05	17.4 kDa class I heat shock protein	HSP17
Dc_25002	8.14709	8.34761	4.9585	5e-05	17.4 kDa class I heat shock protein	HSP17
Dc_4447	8.56129	8.10395	4.16997	5e-05	17.9 kDa class II heat shock protein	HSP21
Dc_15613	8.06188	9.52073	5.40356	5e-05	22.0 kDa class IV heat shock protein	HSP41
Dc_41158	8.98133	9.82433	5.24312	5e-05	Heat shock 70 kDa protein	HSP70
Dc_53930	5.32324	3.97827		5e-05	Heat shock cognate 70 kDa protein 1	HSP71
Dc_66686	7.96574	5.60243	0.878659	0.0001	Heat shock cognate 70 kDa protein 1	HSP71
Dc_73690	5.20402	3.84625		5e-05	Heat shock cognate 70 kDa protein 2	HSP72
Dc_82089	7.01129	6.26144	3.00586	5e-05	Heat shock cognate 70 kDa protein 2	HSP72
Dc_36447	8.15006	5.73748	0.951353	5e-05	Heat shock cognate 70 kDa protein 2	HSP72
Dc_45047	8.28771	8.45768	2.9283	5e-05	Heat shock cognate 70 kDa protein 4	HSP74
Dc_31876	5.19644	3.7671		5e-05	Heat shock cognate 70 kDa protein	HSP7C
Dc_17914	9.07878	10.0317	5.33441	5e-05	Heat shock cognate 70 kDa protein	HSP7C
Dc_79566	5.31936	4.59242	0.944823	5e-05	Heat shock 70 kDa protein, mitochondrial	HSP7M
Dc_82401	6.64698	5.85787	2.2473	0.0026	Heat shock 70 kDa protein, mitochondrial	HSP7M
Dc_37984	7.55346	6.9772	2.36183	5e-05	Stromal 70 kDa heat shock-related protein, chloroplastic	HSP7S
Dc_69082	7.09552	5.88669	2.17798	5e-05	Heat shock protein 82 (Fragment)	HSP82
Dc_86873	10.446	10.442	5.53274	0.0026	Heat shock protein 82 (Fragment)	HSP82
Dc_80537	8.53534	8.62092	3.59099	5e-05	Heat shock protein 83	HSP83
Dc_5964	5.0574	3.89903		5e-05	97 kDa heat shock protein	HSP97
Dc_59516		6.40716		5e-05	Heat shock 70 kDa protein	HSP70
Dc_32329		4.1951		5e-05	Heat shock cognate 70 kDa protein 4	HSP74
Transcription factors
Dc_45382	4.88082	3.82609	4.15272	5e-05	Heat shock factor protein HSF30	HSF30
Dc_83420	9.56921	6.3657		0.0026	Heat shock factor protein HSF30	HSF30
Dc_17870	7.12582	5.14261	2.055	0.0026	Heat stress transcription factor B-1	HSFB1
Dc_96935	4.0015	3.998	3.29252	5e-05	NAC domain-containing protein 78	NAC78
Dc_85510	2.97163	3.23436	5.92854	5e-05	NAC domain-containing protein 55	NAC55
Dc_55416	5.5305	2.93827	1.16296	5e-05	Dof zinc finger protein DOF3.4	DOF34
Dc_70946	4.64592	2.72844		5e-05	Zinc finger A20 and AN1 domain-containing stress-associated protein 7	SAP7
Dc_62111	4.04454	3.04527	4.24937	5e-05	Ethylene-responsive transcription factor SHINE 2	SHN2
Dc_79391		2.30167	4.01104	5e-05	Ethylene-responsive transcription factor ERF114	EF114
Dc_73218	1.74895	2.59145	4.57762	5e-05	Transcription factor MYB39	MYB39
Dc_76445	4.5298	2.82164	2.95536	5e-05	RING finger and CHY zinc finger domain-containing protein 1	ZN363
ROS-related genes
Dc_14130	4.30565	6.50361	3.01595	5e-05	L-ascorbate peroxidase 2, cytosolic	APX2
Dc_72883	8.79838	8.57467	3.83736	5e-05	70 kDa peptidyl-prolyl isomerase	FKB70
Dc_2331	9.06542	8.8379	4.1183	5e-05	70 kDa peptidyl-prolyl isomerase	FKB70
Dc_32323	5.33284	5.89186	2.20559	5e-05	Probable glutathione S-transferase	GSTX4
Dc_87717	9.12134	8.32811	4.37576	5e-05	Probable glutathione S-transferase	GSTXA
Dc_91833		4.83405		0.0026	Probable glutathione S-transferase	GSTX4
Dc_45959	3.07053	4.50397	1.96791	5e-05	Alternative oxidase 1, mitochondrial	AOX1
Dc_81355	5.31547	4.32703	1.74804	5e-05	Photosystem II 5 kDa protein, chloroplastic	PST2
Dc_88650	6.84913			0.0026	RuBisCO large subunit-binding protein subunit alpha, chloroplastic	RUB2
Dc_54631	5.39923	3.88095	1.80208	5e-05	RuBisCO large subunit-binding protein subunit alpha, chloroplastic	RUBA
Dc_89124	5.91528	4.9509		0.0026	TPR repeat-containing thioredoxin TDX	TDX
Dc_89141	5.24792	4.56364		0.0026	Thioredoxin-like protein 4A	TXN4A
Dc_10511	7.19542	6.82655	4.2004	5e-05	Thioredoxin-like protein 4A	TXN4A
Signal transduction
Dc_53115	4.09307	1.57633		5e-05	Probable ADP-ribosylation factor GTPase-activating protein AGD11	AGD11
Dc_19394			4.39749	5e-05	Beta-amylase 3, chloroplastic	BAM3
Dc_91700	3.02437	5.03667		0.0026	Calreticulin	CALR
Dc_93404	0.975397	0.897983	4.47979	5e-05	CBL-interacting serine/threonine-protein kinase 14	CIPKE
Dc_52950		-1.78737	4.58605	5e-05	Peptidyl-prolyl cis-trans isomerase CYP19-4	CP19D
Dc_84481		5.22116		0.0026	Cullin-3A	CUL3A
Dc_66951	5.02735	4.21352	6.90753	5e-05	EID1-like F-box protein 3	EDL3
Dc_69988		1.88446	4.57234	5e-05	EID1-like F-box protein 3	EDL3
Dc_45889	4.15041	6.57417		5e-05	Early light-induced protein, chloroplastic	ELI
Dc_15682	7.68625	7.07569	3.08374	5e-05	Multiprotein-bridging factor 1c	MBF1C
Dc_92581	4.47256	3.59384		5e-05	Probable gibberellin receptor GID1L2	GI1L2
Dc_83735	8.93278	10.2907	6.83214	5e-05	helicase and polymerase containing protein TEBICHI	HELQ
Dc_30230	9.15093	10.4535	5.65195	5e-05	helicase and polymerase containing protein TEBICHI	HELQ
Dc_4540			4.12282	0.0026	Serine/threonine-protein kinase AtPK2/AtPK19	KPK2
Dc_20868	7.76397	5.4664	1.06126	5e-05	Probable pyridoxal biosynthesis protein PDX1.2	PDX12
Dc_40820		1.85852	5.28884	5e-05	Putative serine/threonine-protein kinase receptor	SRK6
Dc_23967	4.5683	3.46773		0.0026	Ras-related protein Rab7	RAB7
Dc_5813	5.17326	4.4465		0.0026	Ras-related protein Rab7	RAB7
Dc_61284	3.99324	4.03287	2.54808	5e-05	RNA polymerase II-associated protein 3	RPAP3
Dc_10384			5.21623	0.0111	RING finger protein 10	RNF10
Dc_26979	4.21491	4.80119	1.57584	5e-05	Protein SGT1 homolog	SGT1
Dc_54981		4.05933	2.28855	0.0001	Two pore calcium channel protein 1	TPC1
Dc_8905	6.06071	4.0949	2.67731	5e-05	Putative protein disulfide-isomerase	Y5025
Ubiquitin-proteasome system(UPS)
Dc_92365	5.13215	4.21042	2.12255	5e-05	E3 ubiquitin-protein ligase CHIP	CHIP
Dc_78284	4.38627	3.09831	0.718553	5e-05	E3 ubiquitin-protein ligase RING1-like	RNG1L
Dc_15292	6.57042	4.33291	1.42617	5e-05	E3 ubiquitin-protein ligase RING1-like	RNG1L
Dc_25910	4.46148	2.69828	1.26596	5e-05	Ubiquitin-conjugating enzyme E2	UBC7
Dc_95318	4.37541	2.77542		5e-05	Ubiquitin	UBIQ
Dc_57154	4.69821	3.27947	0.721417	5e-05	Ubiquitin	UBIQ
Dc_11033	5.34343	4.10341	1.92254	5e-05	Ubiquitin	UBIQ
Dc_17394	5.7817		2.23051	5e-05	Ubiquitin carboxyl-terminal hydrolase 13	UBP13
Metabolism
Dc_14879	10.0091	9.05325	4.22006	0.0001	Galactinol synthase (GolS1) mRNA	GolS
Dc_21006	4.92352	4.33567		0.0048	Probable galactinol--sucrose galactosyltransferase 5	RFS5
Dc_73468	4.80952	3.6868	2.49151	5e-05	Probable galactinol--sucrose galactosyltransferase 6	RFS6
Dc_18310	4.38223	2.04676		5e-05	Anthocyanidin 3-O-glucosyltransferase 1	UFOG1
Dc_67501	4.77549	3.84146	1.30329	5e-05	Cytochrome P450 81F1	C81F1
Dc_60995		4.57557		0.0026	cytochrome P450	C72A1
Dc_58550		2.89418	4.51178	5e-05	Cytochrome P450	C76C2
Dc_78191	4.38443	3.47987	1.46161	5e-05	Cytochrome c	CYC
Dc_95241	10.5977	9.70837	4.90109	5e-05	Glycogenin-1	GLYG
Dc_38667	10.6941	10.2209	4.85105	0.0026	Glycogenin-1	GLYG
Dc_89824	4.34403	3.85372	3.86723	5e-05	Glycogenin-2	GLYG2
Dc_24368	4.70939	4.15466	4.71428	5e-05	Glucan endo-1,3-beta-glucosidase	E13B
Dc_52460	4.78827	4.24148	4.82895	5e-05	Glucan endo-1,3-beta-glucosidase, acidic isoform PR-O	E13J
Dc_46481	5.66103	6.7937		0.0026	Alpha-galactosidase	AGAL
Dc_77678	4.11458	5.71201		0.00885	Sulfite oxidase	SUOX
Dc_82807	7.32098	8.29758	3.54227	5e-05	ATP synthase subunit alpha, mitochondrial	ATPAM
Dc_69668	4.14787	2.40843		5e-05	2-succinylbenzoate--CoA ligase	MENE
Dc_55497	4.45063	3.3238	1.88907	5e-05	2,3-bisphosphoglycerate-independent phosphoglycerate mutase	PMGI
Dc_44549	4.53253	3.43684	2.08639	5e-05	2,3-bisphosphoglycerate-independent phosphoglycerate mutase	PMGI
Dc_83779	4.27607	4.63893	1.82227	5e-05	Phosphosulfolactate synthase	PSLS
Dc_12694	6.22198			0.0026	Protein-L-isoaspartate O-methyltransferase	PIMT
Dc_65946	2.22975	4.37805	3.5354	5e-05	CEN-like protein 1	CET1
Dc_23058	1.45168	2.34767	4.01602	5e-05	Putative glucose-6-phosphate 1-epimerase	AAPC
Dc_4325			8.0693	5e-05	Lysine-specific demethylase 8	KDM8
Dc_61014			5.02947	0.0026	Omega-6 fatty acid desaturase, endoplasmic reticulum	FAD6E
Dc_79030		3.96458	4.61805	5e-05	(R)-mandelonitrile lyase 1	MDL1
Dc_78355			5.55278	5e-05	Probable protein phosphatase 2C 24	P2C24
Dc_29576	2.49837	2.15668	5.17667	5e-05	Protein phosphatase 2C 56	P2C56
Dc_78691	1.37933	3.45241	4.61338	5e-05	Strictosidine synthase 3	STS3
Unclassified
Dc_7343	4.42961	3.85089	1.38684	5e-05	Chitinase-like protein 1	CTL1
Dc_54094	4.53776	4.71607	1.3945	5e-05	Chitinase-like protein 1	CTL1
Dc_3301	-1.57157	-2.07012	4.26774	5e-05	Alcohol dehydrogenase 1	ADH1
Dc_84329	4.68	3.53987		0.0026	Protein BPS1, chloroplastic	BPS1
Dc_48719	3.24533	4.6383	2.34289	5e-05	Probable mannitol dehydrogenase	MTDH
Dc_57123	4.10239	5.34087	2.77458	5e-05	Probable mannitol dehydrogenase	MTDH
Dc_30170	4.06618			5e-05	HLA class I histocompatibility antigen, A-31 alpha chain	1A31
Dc_8414	6.27099	5.11922	1.59747	5e-05	Protein DEHYDRATION-INDUCED 19 homolog 4	DI194
Dc_39172	5.00169	4.29059		5e-05	Bax inhibitor 1	BI1
Dc_43181	4.66889			0.01455	Retrovirus-related Pol polyprotein from transposon TNT 1-94	POLX
Dc_83202	8.15452	9.32522	4.34383	5e-05	Retrovirus-related Pol polyprotein from transposon TNT 1-94	POLX
Dc_32599	4.56377	5.74118	1.0849	5e-05	Pentatricopeptide repeat-containing protein	PPR62
Dc_3014	1.16299		4.40242	5e-05	11 kDa late embryogenesis abundant protein	LEA11
Dc_55718	1.96861	2.24235	5.39902	5e-05	Late embryogenesis abundant protein D-29	LEA29
Dc_62769		2.97708	4.19493	5e-05	U-box domain-containing protein 19	PUB19
Dc_22797			4.59198	0.0026	U-box domain-containing protein 19	PUB19
Dc_66710	3.3278	3.45219	4.71225	5e-05	U-box domain-containing protein 19	PUB19
Dc_47671	5.70546	5.28041	1.22145	5e-05	chaperonin-60kD, ch60, putative	CH60A
Dc_48634	5.57205	3.88695	1.20488	5e-05	Chaperone protein ClpB	CLPB
Dc_56948	5.62255	3.98208	1.3844	5e-05	Chaperone protein ClpB 2	CLPB2
Dc_1124	5.03881	5.71621	0.840892	5e-05	Cleavage and polyadenylation specificity factor subunit 5	CPSF5
Dc_33622	4.49432	2.88733		5e-05	GEM-like protein 2	GEML2
Dc_64585	6.25468	4.7491		0.0026	hypothetical protein	IST1
Dc_55708	8.14079	9.33375	4.73152	0.0026	Uncharacterized mitochondrial protein	M810
Dc_21399	5.44979			0.0026	F-box protein ORE9	ORE9
Dc_4438	4.5537	3.49867	2.45905	5e-05	Splicing factor U2af small subunit A	U2AFA
Dc_30751	4.15918	3.51083	3.50094	5e-05	phosphatidylethanolamine binding protein, putative	Y273
Dc_73471	4.12401	5.50045		0.0026	UPF0481 protein	Y3720
Dc_57532	4.64432	4.13292	5.16793	5e-05	Uncharacterized protein	YAI5
Dc_909	5.27658	2.7726	-1.98426	5e-05	Uncharacterized WD repeat-containing protein alr3466	YY46
Dc_40583		4.78395		0.001	Copia protein	COPIA
Dc_94634	3.29959	4.19194	1.77507	5e-05	Lateral signaling target protein 2 homolog	LST2
Dc_88175		4.13429		0.0026	65-kDa microtubule-associated protein 8	MA658
Dc_93053		4.77332		0.0026	Pol polyprotein	POL
Dc_31619			6.28945	5e-05	Adagio protein 3	ADO3
Dc_58271			4.50441	0.0026	Ninja-family protein AFP3	AFP3
Dc_94060		1.80229	4.91103	5e-05	Cysteine proteinase 15A	CYSP
Dc_56559		2.5079	5.32673	5e-05	Expansin-A4	EXPA4
Dc_52971			4.17101	5e-05	Probable nucleoredoxin 2	NRX2
Dc_72649	1.92022	1.31466	4.19656	5e-05	Hydrophobic protein RCI2A	RCI2A
Dc_25630			6.09713	0.0107	Protein RUPTURED POLLEN GRAIN 1	RPG1
Dc_61252	2.02512		4.93543	5e-05	F-box/WD repeat-containing protein sel-10	SEL10
Unknown funtion
Dc_92491	4.04672	2.09964		0.00015		-
Dc_34408	4.05013	3.70068	1.26957	5e-05		-
Dc_14219	4.0522	3.90036		0.0026		-
Dc_31108	4.18291	3.14544		5e-05		-
Dc_92456	4.19701	3.83033	1.15351	5e-05		-
Dc_85900	4.20651	4.16804		0.00425		-
Dc_95798	4.30467	2.66815		5e-05		-
Dc_31121	4.34382	4.45664	2.94885	5e-05		-
Dc_8337	4.44186	4.81227	2.65556	5e-05		-
Dc_90193	4.49976	2.70199		5e-05		-
Dc_85192	4.53866	4.19502		5e-05		-
Dc_87132	4.55486	4.63785		0.0007		-
Dc_32484	4.76024	3.74051	4.12693	5e-05		-
Dc_48004	4.76935	3.38191	1.67906	5e-05		-
Dc_6571	4.91708	2.88436	2.26609	0.0001		-
Dc_29514	5.00864	3.39653	1.75506	5e-05		-
Dc_48439	5.01932	4.80066	1.85548	5e-05		-
Dc_77104	5.08098			0.0026		-
Dc_35084	5.10854	4.805		0.00115		-
Dc_74230	5.24904	2.58198		0.0001		-
Dc_44216	5.36644	5.09286	0.878604	5e-05		-
Dc_53463	5.52292	5.29845	1.23539	5e-05		-
Dc_72769	5.8052	3.53842	0.989201	5e-05		-
Dc_79722	6.07592	3.35581		5e-05		-
Dc_8901	6.10789	4.882	0.738494	0.0048		-
Dc_19901	6.16003	5.43132	1.79536	5e-05		-
Dc_18121	6.20543	3.58938	1.7165	5e-05		-
Dc_25699	6.70277	5.13945	2.1329	5e-05		-
Dc_41501	7.24618	6.30052	3.62303	5e-05		-
Dc_72772	8.31332	9.20507	3.40664	5e-05		-
Dc_89891	8.50578	8.63737	5.9596	0.0026		-
Dc_62963	8.6017	7.29303	4.6075	5e-05		-
Dc_69002	9.60677	9.6326	5.94568	5e-05		-
Dc_58887	3.74017	4.06424	6.6532	0.00275		-
Dc_81352	1.02992	4.0773	1.42915	5e-05		-
Dc_87380	3.86397	4.12875	3.1373	5e-05		-
Dc_76753	3.17477	4.23518	3.37158	0.0026		-
Dc_10107	2.37179	4.30411	1.90722	5e-05		-
Dc_66239	3.9862	4.46362	2.81084	5e-05		-
Dc_49206	2.59233	4.73136	1.78923	0.0001		-
Dc_66299	3.06456	5.16776	1.96017	5e-05		-
Dc_78331	2.10674	5.59001		5e-05		-
Dc_89217	2.28467	5.94137	2.22145	0.0001		-
Dc_62299	-1.74687	-0.731172	4.11034	5e-05		-
Dc_25491			4.27406	0.0107		-
Dc_96206	1.21734		4.29596	5e-05		-
Dc_15168		2.15418	4.36832	5e-05		-
Dc_76139			4.445	5e-05		-
Dc_11980			4.51522	0.00425		-
Dc_57081			4.91751	0.0026		-
Dc_78727			5.26281	5e-05		-
Dc_31581			5.4284	0.00425		-
Dc_94275			5.50477	0.00165		-
Dc_58556			5.69099	0.00015		-
Dc_92626			5.73163	0.0037		-
Dc_86339		3.95064	6.22981	5e-05		-
Dc_82516		2.92375	6.29347	5e-05		-
Dc_47496	2.83392	3.7183	6.58842	5e-05		-
Dc_34096			7.31731	0.0026		-
Unannotated
Dc_26230	4.0069	3.57127		0.0026		NA
Dc_88425	4.00735	5.27763		0.00275		NA
Dc_13037	4.04748			0.00425		NA
Dc_59760	4.05416	2.94019		0.0002		NA
Dc_58909	4.06959	2.20469		5e-05		NA
Dc_23428	4.0789	2.85781		0.00275		NA
Dc_603	4.08431	-1.6406	1.02543	0.00275		NA
Dc_71519	4.09255	4.02589	1.30323	5e-05		NA
Dc_85470	4.09844	5.16724		0.0026		NA
Dc_2796	4.12865	2.0593		5e-05		NA
Dc_700	4.12906	3.89036	-1.26561	0.0026		NA
Dc_42945	4.14787			0.0026		NA
Dc_41383	4.15111	4.1183		0.0026		NA
Dc_55906	4.15739	2.22749	2.16114	0.00015		NA
Dc_42760	4.18347			0.0026		NA
Dc_88261	4.19198			0.0001		NA
Dc_48030	4.21202	3.28966	3.79894	5e-05		NA
Dc_27600	4.22456	2.71141	4.73668	0.0026		NA
Dc_36932	4.35065	3.03874		0.0026		NA
Dc_17999	4.36779	3.54946	2.90345	0.0026		NA
Dc_38254	4.37646	2.20867		5e-05		NA
Dc_86535	4.38769	2.81179		5e-05		NA
Dc_33382	4.40149	2.58488		5e-05		NA
Dc_94011	4.41828	3.51833	3.44885	0.0001		NA
Dc_58171	4.43974	2.00188		5e-05		NA
Dc_95450	4.51909	5.08335	1.56307	5e-05		NA
Dc_18225	4.52196			0.0026		NA
Dc_87343	4.53678			0.00445		NA
Dc_8922	4.5557	3.47658	1.41078	0.0026		NA
Dc_28567	4.56193	3.83659		5e-05		NA
Dc_32265	4.56885			0.0026		NA
Dc_30868	4.57768	4.06879		5e-05		NA
Dc_81705	4.57969	5.10064	1.80025	0.0001		NA
Dc_24508	4.62102	3.27456	2.25892	5e-05		NA
Dc_40795	4.66141	2.89469	1.07233	5e-05		NA
Dc_71022	4.6664			0.00445		NA
Dc_24985	4.67964	2.88517	2.09705	5e-05		NA
Dc_17081	4.70894	3.97421	3.66864	5e-05		NA
Dc_10561	4.7159			0.0026		NA
Dc_52240	4.72229	2.92384		0.0001		NA
Dc_43435	4.75268	2.88998		5e-05		NA
Dc_9013	4.76037	3.84554	4.55675	5e-05		NA
Dc_28653	4.79907		2.4243	0.0026		NA
Dc_47425	4.80951	4.30718		0.0026		NA
Dc_35994	4.82199			0.0048		NA
Dc_47270	4.87582	3.18683		0.0026		NA
Dc_45770	4.89306	4.48004	1.30957	5e-05		NA
Dc_83852	4.95953	4.16823	3.08453	5e-05		NA
Dc_4338	4.96024	3.11676		5e-05		NA
Dc_23622	4.99656	3.21413		0.0026		NA
Dc_69604	5.05732	5.59502		5e-05		NA
Dc_20597	5.06358			0.01455		NA
Dc_50063	5.07909	7.12224		0.0026		NA
Dc_67532	5.11885	3.23722	1.3869	5e-05		NA
Dc_61249	5.1314	3.53105		0.0026		NA
Dc_69443	5.14151	5.81349		0.0026		NA
Dc_78116	5.14867	4.03329	1.47319	5e-05		NA
Dc_96795	5.16962	2.36862		0.0026		NA
Dc_89719	5.17067	5.67149		0.0026		NA
Dc_59866	5.18176	3.10842		0.0001		NA
Dc_95174	5.18655	3.6376		0.0048		NA
Dc_51259	5.18901	5.596		5e-05		NA
Dc_13311	5.22002	4.16022		0.0026		NA
Dc_69503	5.23955			0.0026		NA
Dc_69014	5.28172	5.03477		0.0048		NA
Dc_38710	5.29441	2.65568		5e-05		NA
Dc_60713	5.34208	3.90663		5e-05		NA
Dc_8593	5.40846	3.25925		0.00235		NA
Dc_13854	5.42406			0.0026		NA
Dc_59695	5.44497	5.25665	2.39979	5e-05		NA
Dc_76679	5.44504	2.7301		0.0026		NA
Dc_83498	5.45522	5.18876	1.48032	5e-05		NA
Dc_26865	5.46191	4.56991	4.09455	5e-05		NA
Dc_72075	5.4948	4.12594		0.0026		NA
Dc_73974	5.56511	7.36382	3.79108	0.0026		NA
Dc_22487	5.62956	3.2457		0.00445		NA
Dc_38509	5.63313	3.37582	1.83655	5e-05		NA
Dc_42558	5.63859	3.98888	1.51399	5e-05		NA
Dc_91341	5.71052	3.64724		0.00425		NA
Dc_5433	5.73435	5.12196	-0.86563	5e-05		NA
Dc_76288	5.73905	4.71207		0.0026		NA
Dc_46505	5.8217	3.64145		0.0026		NA
Dc_37755	5.90744	5.33439		0.0001		NA
Dc_91085	5.92501	5.20746		5e-05		NA
Dc_59904	5.96104	4.70294		0.0026		NA
Dc_63180	5.96771	4.13155		0.0026		NA
Dc_53613	6.05718	4.34149		0.0001		NA
Dc_32127	6.15811	3.67674	2.24879	5e-05		NA
Dc_96051	6.24336	4.84852		0.0001		NA
Dc_49455	6.34634	2.58326		0.0026		NA
Dc_35792	6.36367	7.04549	2.97242	5e-05		NA
Dc_12589	6.44158	6.17249		5e-05		NA
Dc_33620	6.44969	3.94077		5e-05		NA
Dc_62882	6.46668	9.33831	5.32619	5e-05		NA
Dc_14459	6.49433	4.67478	2.99029	5e-05		NA
Dc_55557	6.54709	5.239	2.66259	0.0026		NA
Dc_67524	6.6349	4.08171		0.0001		NA
Dc_13791	6.73067	5.83001	1.90533	0.0001		NA
Dc_7240	6.73651	4.99922		0.0001		NA
Dc_29105	6.81242	4.36412		0.00885		NA
Dc_42008	6.97051	5.39913		0.0026		NA
Dc_35091	7.00502	4.09651		0.0026		NA
Dc_82270	7.10316	4.54968	1.91296	0.0026		NA
Dc_68543	7.12986	4.61766		0.0026		NA
Dc_91791	7.23771	5.34787		0.0026		NA
Dc_56987	7.48788	5.04828		0.0026		NA
Dc_17115	7.52485	5.66472	1.92279	5e-05		NA
Dc_79445	7.52495	10.0947	7.47268	5e-05		NA
Dc_82703	8.01827	6.85567	6.85499	0.00095		NA
Dc_27603	8.14143	7.00497	4.54298	0.0026		NA
Dc_4837	8.33454	10.1802	5.48783	5e-05		NA
Dc_74719	8.4164	8.10012	2.19371	5e-05		NA
Dc_59696	8.65427	10.2724	5.63369	5e-05		NA
Dc_47536	3.86212	4.00074		0.0026		NA
Dc_10085	2.9948	4.01613	3.37367	0.0028		NA
Dc_55666	3.82419	4.0951	3.8565	5e-05		NA
Dc_77804	2.96239	4.12096		0.00265		NA
Dc_73328	2.3804	4.13905		5e-05		NA
Dc_68681		4.17056		0.0026		NA
Dc_81968	3.06239	4.17374	5.71777	5e-05		NA
Dc_2154		4.18416	3.61325	0.0001		NA
Dc_87761		4.26019	4.12134	5e-05		NA
Dc_87687		4.41549		0.0026		NA
Dc_63413		4.44399		0.00025		NA
Dc_18911	3.5984	4.45159	1.14312	5e-05		NA
Dc_25400		4.45967	2.27359	0.0026		NA
Dc_7519		4.46946	1.62111	0.0026		NA
Dc_32277		4.47752		0.00985		NA
Dc_56740	1.73652	4.49908	3.48926	5e-05		NA
Dc_18191	3.51267	4.51297	5.42552	0.0026		NA
Dc_21004		4.5141		0.01205		NA
Dc_69176		4.53736		0.0026		NA
Dc_32922	3.49211	4.59113		0.0026		NA
Dc_71105	1.85224	4.74244		5e-05		NA
Dc_31986	2.65427	4.74437	4.76193	0.0026		NA
Dc_80386	3.0143	5.15065	4.96171	5e-05		NA
Dc_21098	3.52736	5.32193		0.0026		NA
Dc_29760	3.23092	5.39153	5.03788	0.0026		NA
Dc_21621		5.45406		0.0026		NA
Dc_28263		6.31269		0.0001		NA
Dc_25544		7.03965		0.00985		NA
Dc_97200	3.65845	7.37952		0.0026		NA
Dc_54063		9.59799	6.25697	0.0001		NA
Dc_61632			4.01396	5e-05		NA
Dc_5516			4.02363	0.00275		NA
Dc_7595		3.42598	4.07268	0.00275		NA
Dc_8532			4.11211	5e-05		NA
Dc_74739			4.18071	0.0026		NA
Dc_65471			4.26414	0.0107		NA
Dc_34241		3.42202	4.31204	5e-05		NA
Dc_75711			4.34328	0.0001		NA
Dc_48769	2.47589	2.6863	4.35496	5e-05		NA
Dc_79493			4.35809	0.00425		NA
Dc_97412			4.36114	0.0042		NA
Dc_96128			4.36554	0.0054		NA
Dc_19959			4.36601	0.0002		NA
Dc_55490			4.44774	0.0026		NA
Dc_18378			4.50085	0.0026		NA
Dc_97662			4.51555	0.0026		NA
Dc_74346			4.54387	0.0026		NA
Dc_6522	-1.90335		4.63359	5e-05		NA
Dc_3923	2.7563		4.69914	5e-05		NA
Dc_36136			4.77007	0.0026		NA
Dc_13820			4.78652	0.0026		NA
Dc_79082	2.03849		4.86566	5e-05		NA
Dc_99091			4.98676	0.0026		NA
Dc_17967			5.0224	0.0026		NA
Dc_32544			5.02528	0.0001		NA
Dc_73662		3.78142	5.02888	5e-05		NA
Dc_45740		2.67285	5.21255	5e-05		NA
Dc_58998			5.21592	0.0026		NA
Dc_10119			5.31981	0.0026		NA
Dc_90513			5.32231	0.0026		NA
Dc_58876			5.43808	0.0026		NA
Dc_55			5.51479	0.0026		NA
Dc_35161			5.69864	5e-05		NA
Dc_72919			5.75923	0.0026		NA
Dc_93969			6.11715	0.0009		NA
Dc_68078			6.15374	0.0026		NA
Dc_54640			6.30599	0.0037		NA
Dc_7071	3.39871	3.49107	6.40378	5e-05		NA
Dc_39853			7.19254	0.0001		NA
Note: Red words for HS_0.5h, blue words for HS_2h, pink words for HS_12h (Log2Ratio ≧4); black words for (Log2Ratio ≦4) in the table.
