# Supplementary material for: Identification of heat-responsive genes in carnation (Dianthus caryophyllus L.) by RNA-seq
Source: Front Plant Sci. 2015 Jul 14;6:519. doi: 10.3389/fpls.2015.00519 (PMC4500917; doi:10.3389/fpls.2015.00519)
Supplement: Supplementary file 3 [file Table3.XLS]

## Sheet: Sheet1
Additional file 3 List of strongly down-related genes (Log2FC ≦-4) as derived from expression profile analysis
Locus	HS_0.5h	HS_2h	HS_12h	p_value	Putative function	geneName
Transcription factors
Dc_43314		-3.92393	-4.19149	0.0004	Transcription factor bHLH135	BH135
Dc_87354			-4.37536	5e-05	Zinc finger protein CONSTANS-LIKE 2	COL2
Dc_66954	-1.62127	-4.09397	-2.23633	0.00265	Dof zinc finger protein DOF1.6	DOF16
ROS-related genes
Dc_22341		-1.77749	-4.24603	5e-05	L-ascorbate peroxidase 3, peroxisomal	APX3
Dc_6938	-0.79852	-1.77779	-4.71153	5e-05	Chlorophyll a-b binding protein 4, chloroplastic	CA4
Dc_55644	-0.848859	-1.78485	-4.46384	5e-05	Chlorophyll a-b binding protein 4, chloroplastic	CA4
Dc_91272			-4.35834	5e-05	Chlorophyll a-b binding protein 13, chloroplastic	CB23
Dc_8833	-1.91324	-1.77029	-5.62088	5e-05	Chlorophyll a-b binding protein 91R, chloroplastic	CB25
Dc_97405	-2.03285	-1.75726	-6.28596	5e-05	Chlorophyll a-b binding protein, chloroplastic	CB2A
Dc_12630	-1.93077	-1.74754	-5.17653	0.0001	Chlorophyll a-b binding protein, chloroplastic	CB2A
Dc_58804		-1.01495	-4.01713	5e-05	Chlorophyll a-b binding protein CP29.1, chloroplastic	CB4A
Dc_46132	-1.14981	-4.6774		5e-05	glutathione s-transferase, putative	GSTXC
Dc_56885		-1.17215	-4.26244	5e-05	Peroxidase 4	PER4
Dc_6076	-1.91147	-2.75443	-4.13903	0.0027	Peroxidase 57	PER57
Signal transduction
Dc_68073	-5.65576	-2.00804		0.00915	Auxin-induced protein	A10A5
Dc_48881	-4.50765	-2.37721	-1.75647	0.0001	Auxin-induced protein	A10A5
Dc_95093	-4.61415	-2.14723	1.67337	5e-05	Two-component response regulator-like APRR5	APRR5
Dc_44301	-2.05502		-4.17147	0.01105	Two-component response regulator ARR9	ARR9
Dc_82735	-5.19645	-1.94407	-1.24972	0.0078	Auxin-induced protein X15	AXX15
Dc_96326	-2.52233	-2.68682	-4.24651	0.0002	Auxin-induced protein 15A	AX15A
Dc_77118	-0.992512	-0.877386	-5.20046	5e-05	Auxin-binding protein ABP19a	AB19A
Dc_77401	-3.71884	-1.58133	-4.78868	5e-05	ABC transporter G family member 14	AB14G
Dc_18226	-4.15075	-2.58604	-3.4696	5e-05	Ammonium transporter 1 member 3	AMT13
Dc_87845	-0.868815	-4.45941		0.00265	G2/mitotic-specific cyclin S13-6	CCNB1
Dc_72397	-1.14132	-2.97597	-5.39584	0.00265	G2/mitotic-specific cyclin S13-6	CCNB1
Dc_88231	-0.938024		-5.54069	0.00265	G2/mitotic-specific cyclin-1	CCN1
Dc_91740	-4.41439		-2.4357	5e-05	Gibberellin 20 oxidase 1	GAOX1
Dc_78919	-4.1075	-0.977677		5e-05	Probable gibberellin receptor GID1L1	GI1L1
Dc_56569	1.11728		-5.01262	5e-05	Isoflavone reductase homolog	IFRH
Dc_84605		-1.92751	-4.34095	5e-05	Phosphoribulokinase, chloroplastic	KPPR
Dc_39009		-1.50606	-4.23709	5e-05	Probable adenylate kinase 2, chloroplastic	KADC2
Dc_93448	-4.2476	-2.65297	-1.17152	5e-05	Probable peptide transporter	PTR6
Dc_62567	-1.8546	-2.68974	-4.00801	5e-05	Photosystem I P700 chlorophyll a apoprotein A1	PSAA
Dc_59438			-4.29315	5e-05	Photosystem II core complex proteins psbY, chloroplastic	PSBY
Dc_70559	-2.46555	-2.38987	-4.71464	5e-05	Ribulose bisphosphate carboxylase large chain	RBL
Dc_93632		-2.32587	-4.38996	5e-05	Ribulose bisphosphate carboxylase small subunit (RuBPC) mRNA	RBS
Dc_98405		-2.26141	-4.20548	5e-05	Ribulose bisphosphate carboxylase small chain 4, chloroplastic	RBS4
Dc_34361	-1.33735	-0.881621	-7.92983	5e-05	Respiratory burst oxidase homolog protein E	RBOHE
Dc_73506	-3.08463	-3.49353	-4.44371	0.00265	Transmembrane protein 189	TM189
Dc_70645	-2.77043	-2.66858	-5.07719	5e-05	Uncharacterized oxidoreductase	Y4967
Transporter
Dc_86666	-1.70317	-0.985548	-6.0654	5e-05	Nitrate transporter 1.5	PTR14
Dc_62364	-1.80572	-0.890583	-5.58048	0.00265	Nitrate transporter 1.5	PTR14
Dc_97759	-0.663074	-3.48513	-4.39519	5e-05	Nitrate transporter 1.4	PTR27
Metabolism
Dc_82169			-4.02189	5e-05	Probable fructose-bisphosphate aldolase 1, chloroplastic	ALFC1
Dc_63592	-2.41678	-3.9321	-5.99918	5e-05	Anthocyanin 3'-O-beta-glucosyltransferase	ANGT
Dc_32365	-2.09972	-3.74426	-4.65561	0.0015	Anthocyanin 3'-O-beta-glucosyltransferase	ANGT
Dc_22936			-4.12008	0.00265	Aspartic proteinase Asp1	ASP1
Dc_4358	-1.28137	-4.40842	-1.1782	0.00265	Aspartic proteinase-like protein 2	ASPL2
Dc_37449	-1.62173	-4.36186	-4.36868	5e-05	Beta-glucosidase 22	BGL22
Dc_19584			-4.0166	0.0104	Probable beta-1,3-galactosyltransferase 3	B3GT3
Dc_26408			-4.06566	5e-05	Magnesium-chelatase subunit H	BCHH
Dc_3322	-0.863984	-2.17084	-4.01851	5e-05	Brassinosteroid-regulated protein BRU1	BRU1
Dc_55580	-1.49214	-3.07207	-4.44925	5e-05	Periplasmic beta-glucosidase precursor, putative	BXL7
Dc_63642		-2.63173	-4.1284	5e-05	Cytochrome P450	C16B1
Dc_50300	-1.57177	-1.85539	-5.37391	5e-05	Cytochrome P450	C71A9
Dc_67290	-1.26234	-2.14005	-4.16688	5e-05	Cytochrome P450	C72A1
Dc_79573		-0.786862	-5.45187	5e-05	Cytochrome P450	C82A3
Dc_79333	-1.68248	-3.81506	-6.83361	5e-05	Carbonic anhydrase, chloroplastic	CAHC
Dc_56351	-1.37139	-3.2986	-5.96715	5e-05	Carbonic anhydrase, chloroplastic	CAHC
Dc_78860	-2.55934	-3.75881	-4.01304	0.00265	Cytokinin-O-glucosyltransferase 2	COGT2
Dc_48087	-1.04249	-3.718	-5.64888	5e-05	Cellulose synthase-like protein	CSLG2
Dc_26240	-5.67429	-3.15579	-4.52829	0.00265	Cytochrome c oxidase subunit 1	COX1
Dc_93148	-5.32249	-3.2169		0.00265	Cytochrome c oxidase subunit 1	COX1
Dc_83314	-4.04037	-2.41902	-4.00514	0.0002	Cytochrome c oxidase subunit 2	COX2
Dc_54969	-1.66347	-4.0291	-6.34716	5e-05	Cellulose synthase A catalytic subunit 3	CSLD5
Dc_77671	-3.13708	-4.68954	-2.00426	0.0028	Dehydrodolichyl diphosphate synthase 2	DDPS2
Dc_32847	-1.37599	-4.36301	-3.05591	5e-05	2-hydroxymuconic semialdehyde hydrolase	DMPD
Dc_75278	-2.1602	-4.13744		5e-05	Fatty acyl-CoA reductase 3	FACR3
Dc_4949	-1.91003	-4.39595		0.00265	Fructose-1,6-bisphosphatase, cytosolic	F16P2
Dc_50275	-1.84815	-5.22076	-6.30773	5e-05	Flavonol sulfotransferase-like	FSTL
Dc_89048	-3.10017	-3.03616	-5.3493	5e-05	Flavonol 3-sulfotransferase	F3ST
Dc_80603	-3.46755	-3.04383	-5.53561	5e-05	Flavonol sulfotransferase-like	FSTL
Dc_69704	-3.4645	-3.2624	-6.35121	0.00515	Flavonol 4'-sulfotransferase, putative	SOT16
Dc_88155	-2.67571	-4.21541	-4.58685	0.00265	Indole-3-acetate beta-glucosyltransferase 1	IABG1
Dc_30620	-0.66698	-0.663569	-5.80334	0.00265	Indole-3-acetate beta-glucosyltransferase	IABG1
Dc_52911	-2.60357	-4.5771	-6.22809	5e-05	Phosphoethanolamine N-methyltransferase	PEAMT
Dc_81505	-1.87572	-4.13049	-5.57505	0.00265	Phosphoethanolamine N-methyltransferase	PEAMT
Dc_12285	-3.03115	-5.64074	-4.73441	5e-05	Pectin methylesterase	PME3
Dc_53818	-3.16181	-5.24536	-4.63131	5e-05	Anthocyanidin 3-O-glucosyltransferase	UFOG
Dc_64950	-1.24673	-4.47652	-5.48083	5e-05	3'-N-debenzoyl-2'-deoxytaxol N-benzoyltransferase, putative	VINSY
Dc_25531	-2.20757	-4.08389	-3.66698	5e-05	Zeatin O-glucosyltransferase	ZOG
Dc_1072		0.762066	-4.41192	5e-05	Glycine hydroxymethyltransferase, mitochondrial	GLYM
Dc_17608	-1.62004	-3.05496	-4.09144	5e-05	Endoglucanase 17	GUN17
Dc_76346		-1.70728	-5.15074	0.00265	Putative mitochondrial 2-oxoglutarate/malate carrier protein	M2OM
Dc_47851			-4.41972	0.0001	GDSL esterase/lipase LTL1	LTL1
Dc_94234			-4.54323	5e-05	Sulfotransferase 17	SOT17
Dc_89371	-1.8087	-1.91039	-4.41489	5e-05	Aspartic proteinase nepenthesin-1	NEP1
Dc_43212	-0.713714	-1.89336	-4.46419	5e-05	Jasmonate-induced protein homolog	JIPH
Dc_70054	-0.994056	-1.66245	-4.20102	5e-05	Probable pectate lyase 3	PLY3
Dc_64189	-2.43692	-1.94773	-4.13158	0.00265	Probable pectinesterase 53	PME53
Dc_44661		-1.90664	-4.85254	5e-05	Probable inactive purple acid phosphatase 27	PPA27
Dc_4957	-2.31768	-2.87417	-4.7649	0.00265	Phytoene synthase, chloroplastic	PSY
Dc_3195	-1.91724	-5.26436	-5.08086	5e-05	Uncharacterized UDP-glucosyltransferase	Y1567
Dc_50482	-0.880722	-3.9049	-4.36924	5e-05	Uncharacterized UDP-glucosyltransferase	Y1567
Dc_83973	-0.835032	-0.968808	-4.22137	5e-05	Uncharacterized acetyltransferase	Y3028
Dc_34558	-4.77304		-2.38377	0.01265	Nitrate reductase [NADH]	NIA
Dc_53395	-4.43078	-5.03704	-3.5135	5e-05	Uncharacterized acetyltransferase	Y3028
Unclassified
Dc_90221	-4.32068	-2.4549	-4.63236	5e-05	ATP synthase subunit	ATP6
Dc_20847	-4.8411	-1.94689	-3.93606	5e-05	Expansin-A10	EXP10
Dc_80303	-5.3442	-2.04544	2.29677	0.00265	Glycine-rich RNA-binding protein 10	GRP10
Dc_37981	-1.87044	-7.40507	-5.33991	0.00265	BURP domain-containing protein 3	BURP3
Dc_899	-2.17425	-4.89098	-4.85351	5e-05	GAST1 protein precursor, putative	GAST1
Dc_78840	-2.00802	-4.09347		0.00015	Kinesin-related protein 11	KIF11
Dc_26043		-5.42739		5e-05	Metallothionein-like protein type 2	MT2
Dc_98430	-1.51177	-4.34864	-6.11328	5e-05	Patellin-4	PATL4
Dc_57513	-2.69211	-4.33351	-1.80849	0.00265	phosphonate biosynthesis related mRNA	PDP
Dc_26120	2.42996	-4.97387		0.00265	LINE-1 reverse transcriptase homolog	LIN1
Dc_94126	2.30893	-4.81985	-5.58366	5e-05	LINE-1 reverse transcriptase homolog	LIN1
Dc_69845	2.55952	-6.56945	-5.97236	0.00265	Retrovirus-related Pol polyprotein LINE-1	POL2
Dc_55986	2.62875	-5.22175		0.00265	Retrovirus-related Pol polyprotein LINE-1	POL2
Dc_83147	2.05409	-3.80835	-4.6661	0.0001	Retrovirus-related Pol polyprotein LINE-1	POL2
Dc_45123	-1.75081	-4.14709	-2.64539	5e-05	DNA replication licensing factor MCM2	MCM2
Dc_35163	-1.51604	-4.05555	-2.92104	0.00265	DNA replication licensing factor MCM2	MCM2
Dc_52972	-2.16762	-4.23589	-3.95403	5e-05	36.4 kDa proline-rich protein	PRF1
Dc_28783	-2.44877	-4.52559	-4.02954	5e-05	ribosome inactivating protein 2 precursor	RIP0
Dc_72726	-2.39656	-5.35577	-4.06953	0.00265	ribosome inactivating protein 2 precursor	RIP2
Dc_83053	-2.64523	-4.44251	-1.99536	0.00265	conserved hypothetical protein	RPG1
Dc_51015	2.63145	-5.78049	-5.99159	0.00265	Putative transposase element L1Md-A101/L1Md-A102/L1Md-A2	TR22
Dc_27505	-1.139	-5.06141	-5.5023	5e-05	Tropane, piperidine and pyridine alkaloid biosynthesis	TRNH
Dc_36854	-2.26957	-3.20619	-4.58486	5e-05	21 kDa protein	21KD
Dc_80538	-2.80746		-4.88936	0.0045	similar to kinesin motor protein-related	ATK4
Dc_54568		-1.97279	-4.49593	5e-05	Probable mitochondrial chaperone BCS1-B	BCS1B
Dc_78729			-4.41034	5e-05	Cysteine-rich repeat secretory protein 55	CRR55
Dc_28939	-1.18757	-1.85062	-4.44579	0.00265	Histone H2B.1	H2B1
Dc_46357	-1.58209	-2.01548	-5.99985	0.00785	Histone H4	H4
Dc_24886		-0.917022	-4.47157	5e-05	Miraculin	MIRA
Dc_18775	-1.11759	-3.23223	-5.05309	5e-05	36.4 kDa proline-rich protein	PRF1
Dc_84649	-1.74004		-4.05327	5e-05	Rop guanine nucleotide exchange factor 1	ROGF1
Dc_48400	-3.57704	-2.80323	-4.27583	5e-05	Expansin-A8	EXPA8
Dc_11562	-1.96844	-3.16244	-4.2754	5e-05	Expansin-B3	EXPB3
Dc_48353	-1.3079	-1.00062	-4.05866	5e-05	Germin-like protein	GLP1
Dc_71355		-1.23513	-4.35867	5e-05	MLP-like protein 31	MLP31
Dc_58140	0.90052		-6.05963	5e-05	Protein PROTON GRADIENT REGULATION 5, chloroplastic	PGR5
Dc_21308		-1.95732	-4.28139	5e-05	Profilin	PROF
Dc_97023	-1.25519	-3.11393	-4.73748	0.00015	Protein PROLIFERA	PROL
Dc_66930			-4.11411	5e-05	Thaumatin-like protein	TLP
Dc_25417		-1.35569	-4.57604	0.00265	Tubby-like protein 8	TLP8
Dc_61563	-0.816814	-1.65511	-4.71629	0.00265	Uncharacterized protein	Y1816
Dc_45017	-0.98099	-3.39382	-5.19251	0.00265	Disease resistance response protein 206	DR206
Dc_78771	-1.2376	-3.45311	-4.13025	5e-05	Early endosome antigen 1	EEA1
Dc_63215		-0.86167	-4.45522	5e-05	Major allergen Pru ar 1	PRU1
Unknown funtion
Dc_31202	-4.69079	-3.93769	0.822158	5e-05
Dc_17943	-4.65058	-2.47409		5e-05
Dc_57052	-4.25284	-4.43694		0.00405
Dc_52778	-4.22682		-5.40889	5e-05
Dc_61638	-4.12047
Dc_29374	-4.10756
Dc_43671	-4.0678
Dc_46793	-4.04141		-4.687	0.01265
Dc_60670		-10.6474	-11.6535	5e-05
Dc_19806		-9.66576	-10.4265	5e-05
Dc_4428	-0.723059	-8.99618	-9.99852	5e-05
Dc_70215		-8.55785	-9.56704	5e-05
Dc_81003		-8.55518	-9.62684	5e-05
Dc_14569		-8.00764	-9.7203	5e-05
Dc_80096		-7.90409	-1.63139	0.00265
Dc_85413		-6.77335		5e-05
Dc_22411	-2.16084	-4.53214		5e-05
Dc_55145		-4.47178	-4.85735	0.0028
Dc_31425		-4.28641	-4.53593	0.00265
Dc_8	-3.38376	-4.13428	-5.02	5e-05
Dc_27045	-1.39299	-4.12717		0.0079
Dc_61427		-3.4704	-6.70774	5e-05
Dc_73485	-0.876321		-5.6978	0.00785
Dc_67154	-1.15034	-1.97877	-5.29381	5e-05
Dc_87868	-0.887871		-5.22069	5e-05
Dc_44803	-2.0815	-0.920983	-5.18885	5e-05
Dc_1477	-1.80972		-5.12173	5e-05
Dc_36437	-0.866203	-2.73535	-4.9349	5e-05
Dc_32978			-4.88481	0.0005
Dc_9440	-0.866116	-2.36647	-4.82367	5e-05
Dc_20729		-3.63326	-4.79598	0.0056
Dc_69514	-1.60638	-0.782751	-4.63444	5e-05
Dc_71555	-0.795583	-2.08179	-4.61876	5e-05
Dc_74488	-3.47838		-4.41794	0.00265
Dc_55468	-2.12643		-4.41167	5e-05
Dc_34483	-2.6056	-2.31566	-4.38999	5e-05
Dc_41058	-2.83934		-4.36657	0.00785
Dc_26081	-1.7971		-4.34941	0.00265
Dc_30870	-1.70426	-1.42517	-4.30062	0.00265
Dc_3534	-2.54935	-0.995171	-4.25697	5e-05
Dc_59094		-1.23341	-4.04791	0.00265
Unannotated
Dc_87070	-5.19904	-2.65894	0.953003	5e-05		NA
Dc_6532	-5.04099	-2.91888	0.991489	0.00265		NA
Dc_64514	-4.57283	-2.23063	-3.19725	0.00265		NA
Dc_98424	-4.54492			0.00265		NA
Dc_34183	-4.45367	-2.48029	-3.47408	5e-05		NA
Dc_48929	-4.3699	-1.19478	-0.972873	0.00265		NA
Dc_31762	-4.30568	-0.92514	1.03999	0.00265		NA
Dc_8290	-4.29921	-1.59432	-2.69728	5e-05		NA
Dc_11825	-4.13569		-3.89377	0.0001		NA
Dc_91008	-4.12652	-6.06949	-3.46915	5e-05		NA
Dc_66926	-4.06111	-2.65878	-3.00893	5e-05		NA
Dc_78682	-1.8592	-8.42402	-2.45123	5e-05		NA
Dc_98674		-8.04586	-2.6162	5e-05		NA
Dc_90192	-1.61762	-7.19517	-9.06427	5e-05		NA
Dc_4589		-7.13577	-5.26186	0.00265		NA
Dc_36457		-5.31049		0.0028		NA
Dc_33246	-1.86185	-5.15534		0.0028		NA
Dc_24880	-2.25336	-4.78075		0.01135		NA
Dc_67428	-3.18037	-4.34918	-2.71346	0.00265		NA
Dc_93875	-1.32745	-4.16618	-3.23966	5e-05		NA
Dc_68830	-2.08007	-4.05968	-3.68343	0.00265		NA
Dc_84257	-3.89088	-4.034	0.765062	5e-05		NA
Dc_18996	-2.82031		-5.93347	0.01105		NA
Dc_28268	-1.34164	-3.30233	-5.54119	5e-05		NA
Dc_44718		-3.18688	-5.47641	5e-05		NA
Dc_59143	-2.18593		-5.16337	0.00135		NA
Dc_37596	1.45007	1.10978	-5.05541	0.0028		NA
Dc_18799	-0.881191	-1.87462	-4.97267	5e-05		NA
Dc_22469	-0.9898		-4.79051	0.0104		NA
Dc_29897		-1.5165	-4.76084	0.0104		NA
Dc_80372		-1.40733	-4.63965	5e-05		NA
Dc_17661	-0.825204	-2.52701	-4.62017	5e-05		NA
Dc_25829	-2.13297		-4.53969	0.00785		NA
Dc_33096	-1.03911	-2.80451	-4.50056	5e-05		NA
Dc_55258		-1.66361	-4.42801	0.00265		NA
Dc_91578			-4.37179	5e-05		NA
Dc_46740			-4.36203	0.00515		NA
Dc_96049	-1.72409	-2.56309	-4.27522	5e-05		NA
Dc_2922	-2.49368	-3.16638	-4.25835	5e-05		NA
Dc_72181	-2.6769	-2.56367	-4.19743	0.00265		NA
Dc_93818	-3.17279	-2.99379	-4.19065	0.00265		NA
Dc_23577	-1.60138		-4.17627	0.00265		NA
Dc_10778		-1.75451	-4.11848	5e-05		NA
Dc_66971			-4.09077	5e-05		NA
Dc_79225	-0.895539		-4.08902	5e-05		NA
Dc_7302		-1.76319	-4.06291	5e-05		NA
Dc_33260			-4.05456	0.00275		NA
Dc_44036	-0.82227	-0.687846	-4.02437	5e-05		NA
Note: Red words for HS_0.5h, blue words for HS_2h, pink words for HS_12h (Log2Ratio ≦-4); black words for (Log2Ratio ≧-4) in the table.
