# Supplementary material for: Identification of heat-responsive genes in carnation (Dianthus caryophyllus L.) by RNA-seq
Source: Front Plant Sci. 2015 Jul 14;6:519. doi: 10.3389/fpls.2015.00519 (PMC4500917; doi:10.3389/fpls.2015.00519)
Supplement: Supplementary file 4 [file Table4.XLS]

## Sheet: Sheet1
Additional file 4 qRT-PCR primer sequence
Gene Name	Gene ID	Forward primer (5’-3’)	Reverse primer (5’-3’)
GAPDH	Dc_49995	CACTCCATCACAGCCACACAAAAG	CACGGAAAGCCATACCAGTCAAC
HSF30	Dc_83420	CTGGATAATGGAACAGACGGTGAT	CTTCCTCATCTTCAGCCCACAG
HSFB1	Dc_17870	CAATGTGGGGTATTCGGGGC	CACACCTCCCTCTTTTTTTCCTACT
HSP101	Dc_70612	CGCTGGAATGGACGGACTGAC	CAGGTCTCGGACCATTCGGTA
HSP70	Dc_37984	GAGAAGCCATAGACACGAAGAACC	AGCAGCGATAGCGTCCTTGAT
sHSP (MT)	Dc_89619	CGGCAACATTATCCGACCAC	AGAAAGAGCGTTCCTCTCAGAGC
sHSP (CI)	Dc_25002	TCGGGACAGTTTCTGAGGCG	CAGCCTTCTTCTCCTCAACCTTAG
MBF1c	Dc_15682	CGGAAACTCGACGAGGAGACAG	GACCTGCAACCGTTCATTGATCT
CTL	Dc_54094	GAACACCATTATCTCGCACTACCTG	TTGCTGCGTGTTAGTCGGGTTA
GST	Dc_87717	ATGCGGCAACATGAGTATCGTC	CAAGTGTGGAGTTGAGCAAGGTGT
GolS	Dc_14879	GTTCACTACTGTGCTAACGGGTCA	CTCTAAAGGGCTCCAGTTTCGTC
