# Supplementary material for: Identification of heat-responsive genes in carnation (Dianthus caryophyllus L.) by RNA-seq
Source: Front Plant Sci. 2015 Jul 14;6:519. doi: 10.3389/fpls.2015.00519 (PMC4500917; doi:10.3389/fpls.2015.00519)
Supplement: Supplementary file 5 [file Table5.XLS]

## Sheet: Sheet1
Additional file 5 List of genes responsive to abiotic stimulus
Locus	HS_0.5h	p_value	Putative function	geneName
Dc_10833	-0.870295	0.0101	Peptide transporter PTR3-A	PTR3
Dc_11023	0.666247	0.0068	Hsp70 nucleotide exchange factor	FES1
Dc_1104	8.75864	5e-05	18.2 kDa class I heat shock protein	HSP12
Dc_11334	-2.15186	0.003	Transcription factor	PIF7
Dc_13680	0.657821	0.0096	acyl-coenzyme A binding domain containing	ACBP1
Dc_14178	1.74183	5e-05	NAC domain-containing protein 2	NAC2
Dc_14553	4.0057	5e-05	ER-lumenal protein (HSC70) gene	BIP3
Dc_14920	0.8433	0.00285	transcription factor hy5	HY5
Dc_15682	7.68625	5e-05	Multiprotein-bridging factor 1c	MBF1C
Dc_16322	1.04143	0.00015	Phospholipid hydroperoxide glutathione peroxidase 1, chloroplastic	GPX1
Dc_17228	-1.11	0.00015	Coleoptile phototropism protein 1	NPH3
Dc_17466	2.35781	5e-05	NAC domain-containing protein 2	NAC2
Dc_17610	-0.981518	0.00055	DNA excision repair protein ERCC-1	ERCC1
Dc_1812	1.52012	5e-05	Protein FAR1-RELATED SEQUENCE 5	FRS5
Dc_18174	2.63452	5e-05	Zinc finger protein 1	ZFP1
Dc_18830	1.44012	5e-05	Protein XRI1	XRI1
Dc_19907	1.22404	0.00015	Sodium/hydrogen exchanger 1	NHX1
Dc_19921	0.799137	0.001	PP2A regulatory subunit TAP46	TAP46
Dc_20225	3.43027	5e-05	ER-lumenal protein (HSC70) gene	BIP3
Dc_20751	0.651576	0.0109	Regulatory protein NPR1	NPR1
Dc_2278	-1.58492	5e-05	Vitis vinifera CBL-interacting protein kinase 19 (CIPK19)	CIPK1
Dc_23737	-2.24343	0.0006	Myb-related protein Myb4	MYB4
Dc_24004	-0.999704	0.0001	Ethylene-responsive transcription factor 5	ERF5
Dc_24008	2.27819	0.0068	Serine/threonine-protein kinase WNK8	WNK8
Dc_24761	-1.00783	0.00415	3-ketoacyl-CoA synthase 1	KCS1
Dc_2507	-0.856673	0.01295	ER lumen protein retaining receptor ERD2	ERD2
Dc_25504	-2.45564	5e-05	DNA mismatch repair protein MSH2, putative	MSH2
Dc_26065	-0.807811	0.0085	beta-ketoacyl-coa synthase family protein	KCS10
Dc_26090	1.85471	5e-05	Coleoptile phototropism protein 1	NPH3
Dc_26240	-5.67429	0.00265	Cytochrome c oxidase subunit 1	COX1
Dc_2661	-1.53624	5e-05	Homeobox-leucine zipper protein ATHB-6	ATHB6
Dc_27076	1.14041	0.0002	leucine-rich repeat protein	BAK1
Dc_27374	-0.903002	0.0021	Phytochrome B	PHYB
Dc_27513	2.21595	5e-05	Protein EARLY FLOWERING 3 ELF3	ELF3
Dc_28953	8.09889	5e-05	Luminal-binding protein 1	BIP1
Dc_30256	0.645462	0.00905	RPB15.9	RPB4
Dc_31469	-0.746604	0.00365	3-ketoacyl-CoA synthase 11	KCS11
Dc_31559	0.878527	0.0011	Regulatory protein NPR1	NPR1
Dc_32358		5e-05	Hsp70-binding protein	FES1
Dc_33163	-1.23581	0.00235	3-ketoacyl-CoA synthase 11	KCS11
Dc_33664	1.42064	0.00115	IAA1 gene for Aux/IAA protein ；Auxin-responsive protein	IAA7
Dc_33952	0.823169	0.001	hypothetical protein	PSIP1
Dc_35038	-1.80155	5e-05	hypothetical protein	RPK2
Dc_35137	0.749044	0.0022	similar to UBC9	UBC4
Dc_3567	1.80879	0.0001	E3 ubiquitin-protein ligase RGLG2	RGLG2
Dc_35717	1.11595	0.002	Ferritin, chloroplastic	FRI
Dc_36189	-1.30674	5e-05	Xylosyltransferase 1	XYLT1
Dc_36911	1.03426	0.00055	Ribulose bisphosphate carboxylase/oxygenase activase, chloroplastic	RCA
Dc_3725	-0.752531	0.008	Light-mediated development protein DET1	DET1
Dc_38712	1.38884	0.0006	Cysteine proteinase inhibitor 1	CYT1
Dc_38813	-0.812744	0.00145	3-ketoacyl-CoA synthase 10	KCS10
Dc_38919	2.03162	5e-05	Glycine-rich protein 2	GRP2
Dc_40027	0.773326	0.0059	3-ketoacyl-CoA synthase 5	KCS5
Dc_40166	8.4007	5e-05	18.2 kDa class I heat shock protein	HSP12
Dc_40564	-1.29741	5e-05	Systemin receptor SR160	BRI1
Dc_41158	8.98133	5e-05	Heat shock 70 kDa protein	HSP70
Dc_41206	2.99617	5e-05	circadian clock associated1	CCA1
Dc_4193	-0.961731	0.00215	Ethylene receptor	ETR1
Dc_42057	1.22904	0.0002	Ribulose bisphosphate carboxylase/oxygenase activase, chloroplastic	RCA
Dc_42263	-1.07217	0.0002	Phytochrome B	PHYB
Dc_43957	-0.66203	0.00665	Two-component response regulator	ARR4
Dc_44308	-1.0583	0.01175	Cold-inducible RNA-binding protein	CIRBP
Dc_4447	8.56129	5e-05	17.9 kDa class II heat shock protein	HSP21
Dc_46274	-2.05248	5e-05	Protein SENSITIVE TO PROTON RHIZOTOXICITY 1	STOP1
Dc_46644	1.93576	5e-05	Phytochrome C	PHYC
Dc_46772	-0.630935	0.00865	BEL1-like homeodomain protein 1	BLH1
Dc_47313	1.23476	0.00145	Glycine-rich RNA-binding protein 2, mitochondrial	GRP2
Dc_48634	5.57205	5e-05	APG6/CLPB-P/CLPB3	CLPB
Dc_48763	1.10106	0.00735	Serine/threonine-protein kinase	ATM
Dc_49218	0.643722	0.0079	hypothetical protein isoform 1	RCD1
Dc_4969	-1.74364	5e-05	Flavonol synthase/flavanone 3-hydroxylase	FLS
Dc_49870	-1.45921	0.00055	Putative disease resistance protein	RGA1
Dc_50636	-1.00082	0.0012	TPR repeat-containing thioredoxin	TTL1
Dc_50735	-0.972322	0.00275	Transcription factor PIF7	PIF7
Dc_53050	1.83756	0.00225	Desiccation protectant protein Lea14 homolog	LEA14
Dc_53776	-1.45476	5e-05	Transcription factor ICE1	ICE1
Dc_54673	0.956241	5e-05	Ubiquitin carboxyl-terminal hydrolase, putative	UBP3
Dc_55268	-1.48355	0.00105	RNA polymerase II C-terminal domain phosphatase-like 1	CPL1
Dc_55735	3.57298	5e-05	Beta-amylase 1, chloroplastic	BAM1
Dc_56187	-1.54662	5e-05	Probable 3-ketoacyl-CoA synthase 2	KCS2
Dc_57031	-0.838882	0.00755	Laccase-2 LAC2	LAC2
Dc_58140	0.90052	0.0003	Protein PROTON GRADIENT REGULATION 5 PGR5	PGR5
Dc_58988	-0.862406	0.0069	mismatch repair protein (MSH7)	MSH7
Dc_5930	-0.921271	0.0018	Probable steroid reductase DET2	DET2
Dc_5960	-2.46743	5e-05	E3 ubiquitin-protein ligase RHA2A	RHA2A
Dc_61030	-0.859244	0.00035	Coronatine-insensitive protein 1	COI1
Dc_61947	-0.990897	0.00035	Probable serine/threonine-protein kinase WNK5	WNK5
Dc_62180	2.01464	5e-05	Phytochrome C	PHYC
Dc_62385	-1.07099	0.0043	3-ketoacyl-CoA synthase 19	KCS19
Dc_63331	-1.45571	5e-05	Cellulose synthase A catalytic subunit 3 [UDP-forming], putative	CSLD3
Dc_6401	-1.07709	5e-05	Nicotiana tabacum mRNA for 4-coumarate:coenzyme A ligase	4CL2
Dc_64225	-1.29415	0.0001	3-ketoacyl-CoA synthase 5	KCS5
Dc_64363	1.21564	0.00905	protein kinase family protein	RPK1
Dc_64452	-1.97008	5e-05	3-ketoacyl-CoA synthase 6	KCS6
Dc_64456	1.08705	0.00015	mRNA for zeaxanthin epoxidase ZEP	ABA2
Dc_64612	6.45208	5e-05	18.2 kDa class I heat shock protein	HSP12
Dc_64929	-1.1429	5e-05	auxin transport protein (PIN3)	PIN3
Dc_65273	-1.99044	0.0098	LRR receptor-like serine/threonine-protein kinase RPK2	RPK2
Dc_65778	0.811329	0.00375	short chain alcohol dehydrogenase	ABA2
Dc_65888	-2.39795	0.0001	Zinc finger protein 1	ZFP1
Dc_66951	5.02735	5e-05	EID1-like F-box protein 3	EDL3
Dc_68600	-1.73028	5e-05	Serine/threonine-protein kinase WNK8	WNK8
Dc_68816	1.70303	5e-05	NAC domain-containing protein 2	NAC2
Dc_68896	-0.864781	0.0004	acyltransferase, putative	KCS11
Dc_69082	7.09552	5e-05	Heat shock protein 82 (Fragment)	HSP82
Dc_69354	1.84198	0.00085	mRNA for cytosolic ascorbate peroxidase	APX1
Dc_69963	1.37584	5e-05	Dehydrin ERD10	ERD10
Dc_70581	1.6424	5e-05	EST from severe drought-stressed leaves	PR4
Dc_7159		0.00135	predicted protein	PR5
Dc_72397	-1.14132	0.00155	G2/mitotic-specific cyclin S13-6	CCNB1
Dc_72649	1.92022	5e-05	stress-induced hydrophobic peptide	RCI2A
Dc_7295	-1.03705	0.00355	RNA polymerase II C-terminal domain phosphatase-like 2	CPL2
Dc_73570	0.867009	0.0138	Transcription factor RAX2	RAX2
Dc_73682	-1.01984	0.00045	predicted protein	FAB1
Dc_74207	-0.766113	0.0023	RNA polymerase II C-terminal domain phosphatase-like 2	CPL2
Dc_74599	-0.69425	0.0089	Laccase-2	LAC2
Dc_76372	-0.962498	0.00975	Homeobox-leucine zipper protein ANTHOCYANINLESS 2	ANL2
Dc_77418	0.979099	0.00155	DNA repair helicase XPB2	XPB2
Dc_77720	-1.58242	5e-05	Glucose-6-phosphate/phosphate translocator 2, chloroplastic	GPT2
Dc_77833	-0.878412	0.0045	Peptide transporter PTR3-A	PTR3
Dc_78145	-1.26851	0.0017	1-phosphatidylinositol-3-phosphate 5-kinase FAB1	FAB1
Dc_78418	2.40529	5e-05	Cellulose synthase A catalytic subunit 3 [UDP-forming]	CSLD3
Dc_79277	-0.66454	0.0074	Pyrophosphate-energized vacuolar membrane proton pump	AVP
Dc_80839	-1.04246	5e-05	Transcription factor AS1	AS1
Dc_80860	1.16525	0.00605	Actin-7	ACT7
Dc_81329	1.00248	0.00565	Protein ZINC INDUCED FACILITATOR-LIKE 1	ZIFL1
Dc_8168	-0.681117	0.0129	E3 SUMO-protein ligase SIZ1	SIZ1
Dc_81976	0.800018	0.00185	3-ketoacyl-CoA synthase 6	KCS6
Dc_83161	1.41814	5e-05	Glycine-rich RNA-binding protein 2, mitochondrial	GRP2
Dc_83214	0.831568	0.0088	3-ketoacyl-CoA synthase 6	KCS6
Dc_83314	-4.04037	0.0002	Cytochrome c oxidase subunit 2	COX2
Dc_84169	8.24946	5e-05	18.2 kDa class I heat shock protein	HSP12
Dc_84669	-0.967677	0.00025	Xylosyltransferase 1	XYLT1
Dc_84840	-2.80046	0.0017	Protein AUXIN RESPONSE 4	AXR4
Dc_85335	-0.957296	0.00015	Transcription factor PIF3	PIF3
Dc_85574	-2.50946	5e-05	Protein AUXIN RESPONSE 4	AXR4
Dc_86873	10.446	0.0026	Heat shock protein 82 (Fragment)	HSP82
Dc_87056	-0.767968	0.0047	RNA polymerase II C-terminal domain phosphatase-like 1	CPL1
Dc_87845	-0.868815	0.00395	G2/mitotic-specific cyclin S13-6	CCNB1
Dc_88816	-1.43243	5e-05	Phytochrome A-associated F-box protein	EID1
Dc_89581	0.929929	0.00155	Allene oxide cyclase 4	AOC3
Dc_8996	-1.00631	0.00375	DNA repair protein complementing XP-C cells	XPC
Dc_9	0.931748	0.00335	Polyadenylate-binding protein 2	PAB2
Dc_90426	2.42277	5e-05	1-phosphatidylinositol-3-phosphate 5-kinase FAB1	FAB1
Dc_90757	-0.964745	0.0015	Acyl-CoA-binding domain-containing protein 4	ACBP4
Dc_92365	5.13215	5e-05	E3 ubiquitin-protein ligase CHIP	CHIP
Dc_93148	-5.32249	0.00265	Cytochrome c oxidase subunit 1	COX1
Dc_93570	0.668658	0.00825	Cysteine proteinase inhibitor 1	CYT1
Dc_93726	-1.33349	0.00015	Glycine-rich protein 2	GRP2
Dc_93939	-2.66467	5e-05	Receptor-like protein kinase	RPK1
Dc_948	1.79478	5e-05	Metacaspase-1	MCA1
Dc_95093	-4.61415	5e-05	Two-component response regulator-like	APRR5
Dc_96830	-1.35028	0.0002	Xylosyltransferase 1	XYLT1
Dc_96955	-1.13757	0.00335	Pathogenesis-related protein 5	PR5
Dc_96966	0.967218	5e-05	Fumarate hydratase 1, mitochondrial	FUM1
Dc_9746	8.07197	5e-05	18.2 kDa class I heat shock protein	HSP12
Dc_9871	1.45582	0.0006	Transcription factor SPATULA	SPT
Dc_9897	-0.722296	0.00605	glutathione-s-transferase theta, gst, putative	GSTF7
Locus	HS_2h	p_value	Putative function	geneName
Dc_10270	-3.03701	5e-05	Protein ZINC INDUCED FACILITATOR-LIKE 1	ZIFL1
Dc_10444	0.60265	0.0113	N-glycosylase/DNA lyase	OGG1
Dc_10833	-1.00254	0.0022	Peptide transporter PTR3-A	PTR3
Dc_11023	0.890651	0.0003	Hsp70 nucleotide exchange factor	FES1
Dc_1104	8.89446	5e-05	18.2 kDa class I heat shock protein	HSP12
Dc_11334	-2.01055	0.0009	Transcription factor PIF7	PIF7
Dc_13411	-1.05327	0.00805	Phytochrome A	PHYA
Dc_13680	0.739524	0.0024	acyl-coenzyme A binding domain containing	ACBP1
Dc_14178	0.863811	0.0003	NAC domain-containing protein 2	NAC2
Dc_14553	3.60839	5e-05	ER-lumenal protein (HSC70) gene	BIP3
Dc_14920	2.5824	5e-05	transcription factor hy5	HY5
Dc_15682	7.07569	5e-05	Multiprotein-bridging factor 1c	MBF1C
Dc_17228	-1.16234	5e-05	Coleoptile phototropism protein 1	NPH3
Dc_17466	2.05155	5e-05	NAC domain-containing protein 2	NAC2
Dc_1812	0.674516	0.01375	Protein FAR1-RELATED SEQUENCE 5	FRS5
Dc_18174	1.67246	5e-05	Zinc finger protein 1	ZFP1
Dc_1881	-0.922387	0.00065	Acyl-CoA-binding domain-containing protein 6	ACBP6
Dc_19907	1.6255	5e-05	Sodium/hydrogen exchanger 1	NHX1
Dc_19921	1.09538	5e-05	PP2A regulatory subunit TAP46	TAP46
Dc_20225	1.28999	5e-05	ER-lumenal protein (HSC70) gene	BIP3
Dc_21739	-0.852041	0.00435	amino acid transmembrane transporter (LHT1) mRNA	LHT1
Dc_2278	-0.742033	0.0026	CBL-interacting protein kinase 19	CIPK1
Dc_23573		0.00015	DELLA protein RGL1	RGL1
Dc_23737	-2.27592	0.0001	Myb-related protein Myb4	MYB4
Dc_24004	-1.4394	5e-05	Ethylene-responsive transcription factor 5	ERF5
Dc_24761	-2.55686	5e-05	3-ketoacyl-CoA synthase 1	KCS1
Dc_2507	-1.57523	0.0004	ER lumen protein retaining receptor	ERD2
Dc_25504	-2.15998	5e-05	DNA mismatch repair protein MSH2, putative	MSH2
Dc_26065	-1.76762	5e-05	beta-ketoacyl-coa synthase family protein	KCS10
Dc_26090	0.595461	0.0146	Coleoptile phototropism protein 1	NPH3
Dc_26240	-3.15579	5e-05	Cytochrome c oxidase subunit 1	COX1
Dc_27076	0.825911	0.0024	leucine-rich repeat protein	BAK1
Dc_2748	-1.88462	5e-05	Auxin-responsive protein	IAA7
Dc_27577	0.698857	0.00295	Protein XAP5 CIRCADIAN TIMEKEEPER	XCT
Dc_28218	-1.05135	0.00295	Actin-7	ACT7
Dc_28851	1.00071	0.0008	Histidine kinase 3	AHK3
Dc_28953	9.74354	5e-05	Luminal-binding protein 1	BIP1
Dc_30283	-1.24528	0.00025	E3 ubiquitin protein ligase	DRIP2
Dc_30857	-0.89315	0.00285	Delta-1-pyrroline-5-carboxylate synthase B	P5CS2
Dc_31469	-0.970131	0.0001	3-ketoacyl-CoA synthase 11	KCS11
Dc_31559	0.921635	0.0005	Regulatory protein NPR1	NPR1
Dc_3301	3.50346	0.00475	Alcohol dehydrogenase 1	ADH1
Dc_33163	-1.6862	5e-05	3-ketoacyl-CoA synthase 11	KCS11
Dc_33952	0.808437	0.0005	hypothetical protein	PSIP1
Dc_34759	0.866255	0.0019	Acidic endochitinase SP2	CHIP
Dc_35038	-0.849089	0.0014	hypothetical protein	RPK2
Dc_35137	0.587624	0.0107	similar to UBC9	UBC4
Dc_35262	-3.70829	0.00265	3-ketoacyl-CoA synthase 19	KCS19
Dc_3567	1.89196	5e-05	E3 ubiquitin-protein ligase	RGLG2
Dc_36001	1.07902	0.00315	Ethylene receptor 1	ETR1
Dc_36189	-1.42128	5e-05	Xylosyltransferase 1	XYLT1
Dc_37298	-0.616615	0.0091	Cyclic phosphodiesterase	CPD
Dc_38712	0.899079	0.01025	Cysteine proteinase inhibitor 1	CYT1
Dc_38746	1.20588	5e-05	E3 ubiquitin-protein ligase	RGLG1
Dc_38813	-1.94373	5e-05	3-ketoacyl-CoA synthase 10	KCS10
Dc_38919	0.701602	0.0018	Glycine-rich protein 2	GRP2
Dc_39522	0.980929	0.00035	Xylosyltransferase 1	XYLT1
Dc_40166	8.11015	5e-05	18.2 kDa class I heat shock protein	HSP12
Dc_40965	-0.855669	0.0006	Cold-inducible RNA-binding protein	CIRBP
Dc_40992	0.678776	0.00345	Histidine kinase 3	AHK3
Dc_41158	9.82433	5e-05	Heat shock 70 kDa protein	HSP70
Dc_4193	1.50425	5e-05	Ethylene receptor ETR1	ETR1
Dc_43839	1.40734	5e-05	Two-component response regulator-like APRR5	APRR5
Dc_4447	8.10395	5e-05	17.9 kDa class II heat shock protein	HSP21
Dc_46274	-1.32479	5e-05	Protein SENSITIVE TO PROTON RHIZOTOXICITY 1	STOP1
Dc_46644	2.04659	5e-05	Phytochrome C	PHYC
Dc_47313	2.62501	5e-05	Glycine-rich RNA-binding protein 2, mitochondrial	GRP2
Dc_47331	0.635041	0.00745	Protein FAR-RED IMPAIRED RESPONSE 1	FAR1
Dc_48504	-1.03715	0.0003	Phytochrome A	PHYA
Dc_48634	3.88695	5e-05	APG6/CLPB-P/CLPB3	CLPB
Dc_49218	0.883857	0.00025	hypothetical protein isoform 1	RCD1
Dc_4969	-1.34863	5e-05	Flavonol synthase/flavanone 3-hydroxylase	FLS
Dc_50260	-2.01185	5e-05	Two-component response regulator-like APRR5	APRR5
Dc_50636	-0.943189	0.0011	TPR repeat-containing thioredoxin	TTL1
Dc_50659	-1.01782	0.0001	CBL-interacting serine/threonine-protein kinase 9	CIPK9
Dc_50735	-1.0289	0.0004	Transcription factor PIF7	PIF7
Dc_51188	-1.09701	0.002	GTP pyrophosphokinase	RELA
Dc_51576	0.853067	0.0002	Histone deacetylase 6	HDA6
Dc_52453	0.773088	0.0126	DNA repair protein UVH3	UVH3
Dc_53050	2.70383	5e-05	Desiccation protectant protein Lea14 homolog LEA14	LEA14
Dc_53776	-1.07875	0.0004	Transcription factor ICE1	ICE1
Dc_5399	1.95465	0.0002	predicted protein	PAB2
Dc_54673	1.50173	5e-05	Ubiquitin carboxyl-terminal hydrolase, putative	UBP3
Dc_54753	-1.35076	5e-05	Triacylglycerol lipase 1	LIP1
Dc_5506	1.25003	0.00365	Coleoptile phototropism protein 1	NPH3
Dc_55735	2.92556	5e-05	Beta-amylase 1, chloroplastic	BAM1
Dc_56187	-1.94626	5e-05	Probable 3-ketoacyl-CoA synthase 2	KCS2
Dc_56222	2.52908	5e-05	Cytochrome c oxidase subunit 1	COX1
Dc_57031	-1.85585	5e-05	Laccase-2 LAC2	LAC2
Dc_57126	0.641591	0.00565	Xylosyltransferase 1	XYLT1
Dc_57601		5e-05	Potassium channel AKT1	AKT1
Dc_58229	-1.44939	0.0001	Phosphomannomutase	PMM
Dc_58470	2.12624	5e-05	Protein ZINC INDUCED FACILITATOR-LIKE 1	ZIFL1
Dc_58886	-1.10422	0.00125	Phytochrome A	PHYA
Dc_58988	-2.82053	5e-05	mismatch repair protein (MSH7)	MSH7
Dc_5930	-1.36323	5e-05	Probable steroid reductase DET2	DET2
Dc_59516	6.40716	0.0026	Heat shock 70 kDa protein HSP70	HSP70
Dc_61030	-0.717133	0.00315	Coronatine-insensitive protein 1	COI1
Dc_62021	0.870028	0.0006	Glycine-rich protein 2	GRP2
Dc_62107	-2.07125	0.0013	Phenylalanine ammonia-lyase	PAL2
Dc_62180	2.04521	5e-05	Phytochrome C	PHYC
Dc_62385	-2.50998	0.0003	3-ketoacyl-CoA synthase 19	KCS19
Dc_62643	-1.33086	0.0004	Phosphomannomutase	PMM
Dc_63331	-1.18093	5e-05	Cellulose synthase A catalytic subunit 3 [UDP-forming], putative	CSLD3
Dc_63665	-1.51623	5e-05	ATP synthase delta chain, chloroplastic	ATPD
Dc_63942	0.803164	0.0165	Serine/threonine-protein kinase ATR	ATR
Dc_6401	-1.03612	5e-05	mRNA for 4-coumarate:coenzyme A ligase	4CL2
Dc_64225	-1.76974	5e-05	3-ketoacyl-CoA synthase 5	KCS5
Dc_64363	1.65576	0.00055	protein kinase family protein	RPK1
Dc_64452	-1.75922	5e-05	3-ketoacyl-CoA synthase 6	KCS6
Dc_64456	0.71863	0.01145	mRNA for zeaxanthin epoxidase	ABA2
Dc_64612	6.84156	5e-05	18.2 kDa class I heat shock protein	HSP12
Dc_64929	-2.12679	5e-05	auxin transport protein	PIN3
Dc_65075	-0.719252	0.00365	3-ketoacyl-CoA synthase 11	KCS11
Dc_65273	-0.997933	0.0144	LRR receptor-like serine/threonine-protein kinase RPK2	RPK2
Dc_65310	0.932579	0.002	Protein XRI1	XRI1
Dc_65888	-1.27023	0.0002	Zinc finger protein 1	ZFP1
Dc_66659	0.790193	0.00125	Cullin-4	CUL4
Dc_66758	-1.57478	0.00295	3-ketoacyl-CoA synthase 6	KCS6
Dc_66951	4.21352	5e-05	EID1-like F-box protein 3	EDL3
Dc_68816	1.09205	0.00015	NAC domain-containing protein 2	NAC2
Dc_68896	-2.41025	5e-05	acyltransferase, putative	KCS11
Dc_69082	5.88669	5e-05	Heat shock protein 82 (Fragment)	HSP82
Dc_69354	1.17271	0.0121	mRNA for cytosolic ascorbate peroxidase	APX1
Dc_69410	-0.625839	0.0105	Glycine-rich RNA-binding protein 2, mitochondrial	GRP2
Dc_69963	1.95054	5e-05	Dehydrin ERD10	ERD10
Dc_69988	1.88446	0.0005	EID1-like F-box protein 3	EDL3
Dc_70581	2.33139	5e-05	Populus EST from severe drought-stressed leaves	PR4
Dc_72282	-2.1382	0.00245	Sodium/hydrogen exchanger 4	NHX4
Dc_72397	-2.97597	5e-05	G2/mitotic-specific cyclin S13-6	CCNB1
Dc_72649	1.31466	5e-05	stress-induced hydrophobic peptide	RCI2A
Dc_7295	-0.888085	0.00625	RNA polymerase II C-terminal domain phosphatase-like 2	CPL2
Dc_7322	3.33016	0.00485	Alcohol dehydrogenase 1	ADH1
Dc_73570	1.01339	0.00305	Transcription factor RAX2	RAX2
Dc_73682	-0.610437	0.0159	predicted protein	FAB1
Dc_74094	-0.60938	0.016	GDSL esterase/lipase EXL3	EXL3
Dc_74207	-0.717028	0.00235	RNA polymerase II C-terminal domain phosphatase-like 2	CPL2
Dc_74216	-1.09584	5e-05	MADS-box protein SVP	SVP
Dc_74599	-1.78081	5e-05	Laccase-2	LAC2
Dc_74768	1.02271	5e-05	Protein CPR-5	CPR5
Dc_76747	-0.987108	5e-05	Desiccation protectant protein Lea14 homolog	LEA14
Dc_77418	2.56026	5e-05	DNA repair helicase XPB2	XPB2
Dc_77720	-1.23309	5e-05	Glucose-6-phosphate/phosphate translocator 2, chloroplastic	GPT2
Dc_77833	-0.882359	0.00285	Peptide transporter PTR3-A	PTR3
Dc_79050	-1.90916	0.0048	DNA repair protein recA homolog 3, mitochondrial	RECA3
Dc_79277	-2.06326	5e-05	Pyrophosphate-energized vacuolar membrane proton pump	AVP
Dc_79829	1.98315	0.0003	Cytochrome c oxidase subunit 2	COX2
Dc_80839	-0.920518	5e-05	Transcription factor AS1	AS1
Dc_81125	0.692629	0.0052	Ubiquitin-conjugating enzyme E2 4	UBC4
Dc_81329	2.13511	5e-05	Protein ZINC INDUCED FACILITATOR-LIKE 1	ZIFL1
Dc_81976	-0.892694	0.00015	3-ketoacyl-CoA synthase 6	KCS6
Dc_83161	1.79862	5e-05	Glycine-rich RNA-binding protein 2, mitochondrial	GRP2
Dc_83274	-1.12724	5e-05	Fumarate hydratase 1, mitochondrial	FUM1
Dc_83314	-2.41902	5e-05	Cytochrome c oxidase subunit 2	COX2
Dc_84169	9.02566	5e-05	18.2 kDa class I heat shock protein	HSP12
Dc_84669	-0.797325	0.00135	Xylosyltransferase 1	XYLT1
Dc_84840	-1.20443	0.00225	Protein AUXIN RESPONSE 4	AXR4
Dc_85211	2.11772	0.00055	Protein SENSITIVE TO PROTON RHIZOTOXICITY 1	STOP1
Dc_85574	-1.9203	5e-05	Protein AUXIN RESPONSE 4	AXR4
Dc_86328	-2.14497	0.00035	3-ketoacyl-CoA synthase 1	KCS1
Dc_86742	0.898366	0.0004	DNA repair protein UVH3	UVH3
Dc_86873	10.442	0.0026	Heat shock protein 82 (Fragment)	HSP82
Dc_87056	-0.656663	0.0098	RNA polymerase II C-terminal domain phosphatase-like 1	CPL1
Dc_87845	-4.45941	0.00265	G2/mitotic-specific cyclin S13-6 CCNB1	CCNB1
Dc_8940	2.30235	5e-05	Sucrose synthase isoform 1	SUS1
Dc_89679	-2.40769	5e-05	Pyrophosphate-energized vacuolar membrane proton pump 1	AVP1
Dc_90426	1.68133	5e-05	1-phosphatidylinositol-3-phosphate 5-kinase FAB1	FAB1
Dc_90757	-1.55994	5e-05	Acyl-CoA-binding domain-containing protein 4	ACBP4
Dc_91921	-1.52961	5e-05	Ras-related protein ARA-4	ARA4
Dc_92365	4.21042	5e-05	E3 ubiquitin-protein ligase	CHIP
Dc_93148	-3.2169	5e-05	Cytochrome c oxidase subunit 1	COX1
Dc_93726	-0.836021	0.003	Glycine-rich protein 2	GRP2
Dc_93939	-1.01067	0.0002	Receptor-like protein kinase	RPK1
Dc_94044	-0.761276	0.00215	Cationic peroxidase 1	PER1
Dc_948	1.36149	5e-05	Metacaspase-1	MCA1
Dc_95093	-2.14723	5e-05	Two-component response regulator-like	APRR5
Dc_95914	-1.84945	5e-05	Sodium transporter HKT1	HKT1
Dc_96277	1.1023	0.0001	Flavonol synthase/flavanone 3-hydroxylase	FLS
Dc_96830	-0.802236	0.007	Xylosyltransferase 1	XYLT1
Dc_96955	-0.840836	0.01175	Pathogenesis-related protein 5	PR5
Dc_96966	0.909684	0.00025	Fumarate hydratase 1, mitochondrial	FUM1
Dc_97141	-0.794409	0.0043	Ribulose-phosphate 3-epimerase, chloroplastic	RPE
Dc_9746	8.12146	5e-05	18.2 kDa class I heat shock protein	HSP12
Dc_98491	-2.35586	0.00105	RNA polymerase II C-terminal domain phosphatase-like 4	CPL4
Dc_9871	2.37772	5e-05	Transcription factor SPATULA	SPT
Dc_9897	-2.49295	5e-05	glutathione-s-transferase theta, gst, putative	GSTF7
Note1. Compared to HS_0.5h, some significantly-regulated genes disappeared, as follows: Dc_16322,Dc_17610,Dc_18830,Dc_20751,Dc_24008,Dc_2661,Dc_27374,Dc_27513,Dc_30256,Dc_32358,Dc_33664,Dc_35717,Dc_36911,Dc_3725,Dc_40027,Dc_40564,Dc_41206,Dc_42057,Dc_42263,Dc_43957,Dc_44308,Dc_46772,Dc_48763,Dc_49870,Dc_55268,Dc_58140,Dc_5960,Dc_61947,Dc_65778,Dc_68600,Dc_7159,Dc_76372,Dc_78145,Dc_78418,Dc_80860,…
Note2. Compared to HS_0.5h, some significantly-regulated genes appeared, as the rad words in the table.
Locus	HS_12h	p_value	Putative function	geneName
Dc_10270	-2.34031	5e-05	Protein ZINC INDUCED FACILITATOR-LIKE 1	ZIFL1
Dc_10444	0.754989	0.0029	N-glycosylase/DNA lyase	OGG1
Dc_10833	-0.858596	0.00975	Peptide transporter PTR3-A	PTR3
Dc_10966	-1.83316	5e-05	Phototropin-2	PHOT2
Dc_11023	0.651435	0.0096	Hsp70 nucleotide exchange factor	FES1
Dc_1104	2.12042	5e-05	18.2 kDa class I heat shock protein	HSP12
Dc_11086	-1.62131	0.01185	Cysteine proteinase inhibitor 1	CYT1
Dc_11334	-3.74696	0.00015	Transcription factor PIF7	PIF7
Dc_11772	-1.79286	0.0033	4-coumarate--CoA ligase 2	4CL2
Dc_12211	0.910361	0.00015	Histone deacetylase complex subunit SAP18	SAP18
Dc_13040	1.67451	0.0002	Poly [ADP-ribose] polymerase 2	PARP2
Dc_1434	-1.95336	0.0009	Putative disease resistance protein	RGA1
Dc_14553	2.05531	5e-05	ER-lumenal protein (HSC70) gene	BIP3
Dc_14920	-1.02573	0.0013	transcription factor hy5	HY5
Dc_15682	3.08374	5e-05	Multiprotein-bridging factor 1c	MBF1C
Dc_17228	-2.38122	5e-05	Coleoptile phototropism protein 1	NPH3
Dc_17466	2.24234	5e-05	NAC domain-containing protein 2	NAC2
Dc_1812	0.842582	0.0041	Protein FAR1-RELATED SEQUENCE 5	FRS5
Dc_18174	1.01612	0.00105	Zinc finger protein 1	ZFP1
Dc_18463	0.949656	0.00015	Small ubiquitin-related modifier 1	SUMO1
Dc_1881	-0.886497	0.0024	Acyl-CoA-binding domain-containing protein 6	ACBP6
Dc_19068	-0.904388	0.0007	Zinc finger protein MAGPIE	MGP
Dc_19822	1.66207	0.00035	stress-induced hydrophobic peptide	RCI2A
Dc_19921	0.625242	0.01295	PP2A regulatory subunit TAP46	TAP46
Dc_20225	1.30551	5e-05	ER-lumenal protein (HSC70) gene	BIP3
Dc_20471	1.00624	0.0006	Flavonol synthase/flavanone 3-hydroxylase	FLS
Dc_21739	-1.36762	0.0002	amino acid transmembrane transporter (LHT1) mRNA	LHT1
Dc_22237	1.27472	5e-05	ATP-dependent DNA helicase 2 subunit KU70	KU70
Dc_2278	-1.88836	5e-05	CBL-interacting protein kinase 19	CIPK1
Dc_23737	-1.19991	0.00235	Myb-related protein Myb4	MYB4
Dc_24004	-1.5827	5e-05	Ethylene-responsive transcription factor 5	ERF5
Dc_24545	0.859001	0.00315	Protein VERNALIZATION INSENSITIVE 3	VIN3
Dc_24761	-3.43654	0.0002	3-ketoacyl-CoA synthase 1	KCS1
Dc_2507	-1.14961	0.00215	ER lumen protein retaining receptor	ERD2
Dc_25266	0.813625	0.0101	Polycomb group protein VERNALIZATION 2	VRN2
Dc_25488	2.1599	5e-05	Glycine-rich RNA-binding protein 2, mitochondrial	GRP2
Dc_25504	-1.07815	0.00085	DNA mismatch repair protein MSH2, putative	MSH2
Dc_26065	-1.0583	0.00165	beta-ketoacyl-coa synthase family protein	KCS10
Dc_26240	-4.52829	5e-05	Cytochrome c oxidase subunit 1	COX1
Dc_27374	-2.15948	5e-05	Phytochrome B	PHYB
Dc_2748	-1.48982	0.00025	Auxin-responsive protein	IAA7
Dc_28218	-1.53673	5e-05	Actin-7	ACT7
Dc_28851	1.00698	0.0015	Histidine kinase 3	AHK3
Dc_28953	3.95774	5e-05	Luminal-binding protein 1	BIP1
Dc_30857	2.84551	5e-05	Delta-1-pyrroline-5-carboxylate synthase B	P5CS2
Dc_31469	-1.05825	5e-05	3-ketoacyl-CoA synthase 11	KCS11
Dc_3301	4.26774	5e-05	Alcohol dehydrogenase 1	ADH1
Dc_33952	0.925247	0.00015	hypothetical protein	PSIP1
Dc_35038	-0.749088	0.0062	hypothetical protein	RPK2
Dc_3567	2.20931	5e-05	E3 ubiquitin-protein ligase	RGLG2
Dc_36001	1.1529	0.00175	Ethylene receptor 1 ETR1	ETR1
Dc_36189	-1.56425	5e-05	Xylosyltransferase 1	XYLT1
Dc_36911	-3.48887	5e-05	Ribulose bisphosphate carboxylase/oxygenase activase, chloroplastic	RCA
Dc_3725	-1.0605	0.0004	Light-mediated development protein	DET1
Dc_38712	-1.52893	0.0041	Cysteine proteinase inhibitor 1	CYT1
Dc_38746	1.75144	5e-05	E3 ubiquitin-protein ligase	RGLG1
Dc_38813	-1.07729	5e-05	3-ketoacyl-CoA synthase 10	KCS10
Dc_38919	-1.72799	5e-05	Glycine-rich protein 2	GRP2
Dc_39522	0.8231	0.0035	Xylosyltransferase 1	XYLT1
Dc_40166	2.04444	5e-05	18.2 kDa class I heat shock protein	HSP12
Dc_41158	5.24312	5e-05	Heat shock 70 kDa protein	HSP70
Dc_4193	1.33185	5e-05	Ethylene receptor ETR1	ETR1
Dc_42057	-3.19774	5e-05	Ribulose bisphosphate carboxylase/oxygenase activase, chloroplastic	RCA
Dc_42263	-1.95272	5e-05	Phytochrome B	PHYB
Dc_42313	1.47186	5e-05	Ubiquitin-conjugating enzyme E2-23 kDa	UBC4
Dc_43839	-2.59843	5e-05	Two-component response regulator-like APRR5	APRR5
Dc_43957	-3.14466	5e-05	Two-component response regulator ARR4	ARR4
Dc_4447	4.16997	5e-05	17.9 kDa class II heat shock protein	HSP21
Dc_46200	-1.23877	5e-05	Cryptochrome-1	CRY1
Dc_46274	-1.102	0.00015	Protein SENSITIVE TO PROTON RHIZOTOXICITY 1	STOP1
Dc_46644	0.792745	0.0119	Phytochrome C	PHYC
Dc_46772	1.36267	5e-05	BEL1-like homeodomain protein 1	BLH1
Dc_46799	1.59408	5e-05	E3 ubiquitin-protein ligase RFWD3	RFWD3
Dc_47331	0.665856	0.0087	Protein FAR-RED IMPAIRED RESPONSE 1	FAR1
Dc_47851	-4.41972	0.0001	GDSL esterase/lipase LTL1	LTL1
Dc_48590	1.04063	0.00115	Putative disease resistance protein RGA1	RGA1
Dc_48634	1.20488	5e-05	APG6/CLPB-P/CLPB3	CLPB
Dc_48763	0.94824	0.0135	Serine/threonine-protein kinase ATM	ATM
Dc_49218	0.645504	0.01125	hypothetical protein isoform 1	RCD1
Dc_49652	1.27765	0.0005	3-ketoacyl-CoA synthase 6	KCS6
Dc_4969	-1.83066	5e-05	Flavonol synthase/flavanone 3-hydroxylase	FLS
Dc_49870	0.840467	0.00665	Putative disease resistance protein RGA1	RGA1
Dc_50189	2.88715	5e-05	Glycine-rich RNA-binding protein 2, mitochondrial	GRP2
Dc_50260	1.78619	5e-05	Two-component response regulator-like	APRR5
Dc_50636	-1.74834	5e-05	TPR repeat-containing thioredoxin TTL1	TTL1
Dc_50659	-1.07345	0.00015	CBL-interacting serine/threonine-protein kinase 9	CIPK9
Dc_50735	-3.56341	5e-05	Transcription factor PIF7	PIF7
Dc_51188	-0.908202	0.01065	GTP pyrophosphokinase	RELA
Dc_51519	0.800927	0.00155	DNA mismatch repair protein Msh6-1	MSH6
Dc_51576	0.780538	0.002	Histone deacetylase 6	HDA6
Dc_53776	-1.54007	5e-05	Transcription factor ICE1	ICE1
Dc_5399	2.50209	5e-05	predicted protein	PAB2
Dc_54753	-1.01691	0.00285	Triacylglycerol lipase 1	LIP1
Dc_5506	1.47044	0.00055	Coleoptile phototropism protein 1	NPH3
Dc_55735	3.14225	5e-05	Beta-amylase 1, chloroplastic	BAM1
Dc_56222	1.61896	0.00025	Cytochrome c oxidase subunit 1	COX1
Dc_57031	-1.35391	0.0001	Laccase-2 LAC2	LAC2
Dc_57126	1.28281	5e-05	Xylosyltransferase 1	XYLT1
Dc_57601	1.7046	0.006	Potassium channel AKT1	AKT1
Dc_58140	-6.05963	5e-05	Protein PROTON GRADIENT REGULATION 5 PGR5	PGR5
Dc_58470	2.91999	5e-05	Protein ZINC INDUCED FACILITATOR-LIKE 1	ZIFL1
Dc_58639	0.771311	0.0113	Coleoptile phototropism protein 1	NPH3
Dc_5930	-0.739951	0.0084	Probable steroid reductase DET2	DET2
Dc_60271	-0.825158	0.00235	Zinc finger protein MAGPIE	MGP
Dc_61030	-1.08004	5e-05	Coronatine-insensitive protein 1	COI1
Dc_61972	-0.937292	0.00065	Sulfite reductase [ferredoxin], putative	SIR
Dc_62107	1.28598	5e-05	Phenylalanine ammonia-lyase	PAL2
Dc_62180	1.00211	0.0001	Phytochrome C	PHYC
Dc_62538	-2.01401	5e-05	Root phototropism protein 2	RPT2
Dc_63647	-0.778043	0.0022	Protein SCARECROW	SCR
Dc_63665	-2.72142	5e-05	ATP synthase delta chain, chloroplastic	ATPD
Dc_63942	1.15567	0.00145	Serine/threonine-protein kinase ATR	ATR
Dc_6401	-1.13422	5e-05	mRNA for 4-coumarate:coenzyme A ligase	4CL2
Dc_64225	-1.50163	5e-05	3-ketoacyl-CoA synthase 5 KCS5	KCS5
Dc_64363	2.33565	5e-05	protein kinase family protein	RPK1
Dc_64452	0.791805	0.00495	3-ketoacyl-CoA synthase 6 KCS6	KCS6
Dc_64456	-0.97325	0.0008	Citrus unshiu Cit-ZEP mRNA for zeaxanthin epoxidase	ABA2
Dc_64612	1.79298	5e-05	18.2 kDa class I heat shock protein	HSP12
Dc_64929	-1.65541	5e-05	auxin transport protein (PIN3)	PIN3
Dc_65231	0.985783	0.014	Glycine-rich RNA-binding protein 2, mitochondrial	GRP2
Dc_65310	1.51255	5e-05	Protein XRI1	XRI1
Dc_65778	-0.919056	0.00095	short chain alcohol dehydrogenase	ABA2
Dc_65888	-2.56041	5e-05	Zinc finger protein 1 ZFP1	ZFP1
Dc_66758	-1.51706	0.0012	3-ketoacyl-CoA synthase 6	KCS6
Dc_66895	1.25019	0.0078	Cellulose synthase-like protein D3	CSLD3
Dc_66951	6.90753	5e-05	EID1-like F-box protein 3	EDL3
Dc_69082	2.17798	5e-05	Heat shock protein 82 (Fragment)	HSP82
Dc_69410	1.01857	0.0002	Glycine-rich RNA-binding protein 2, mitochondrial	GRP2
Dc_69474	-2.19787	5e-05	Metacaspase-1	MCA1
Dc_69988	4.57234	5e-05	EID1-like F-box protein 3	EDL3
Dc_70371	-0.944151	0.00955	TPR repeat-containing thioredoxin	TTL1
Dc_70581	1.14972	5e-05	severe drought-stressed leaves	PR4
Dc_71622	-0.959098	0.00515	Zinc finger protein MAGPIE	MGP
Dc_72397	-5.39584	0.00265	G2/mitotic-specific cyclin S13-6	CCNB1
Dc_72427	0.724613	0.00705	DNA repair helicase XPB1	XPB1
Dc_72649	4.19656	5e-05	stress-induced hydrophobic peptide	RCI2A
Dc_72907	-2.88342	5e-05	Salt tolerance protein	STO
Dc_73682	-1.06858	0.00025	predicted protein	FAB1
Dc_74094	-1.64917	5e-05	GDSL esterase/lipase EXL3	EXL3
Dc_74216	-0.843644	0.001	MADS-box protein SVP	SVP
Dc_74599	-0.687982	0.0129	Laccase-2	LAC2
Dc_76747	0.914049	0.00045	Desiccation protectant protein Lea14 homolog	LEA14
Dc_77418	1.46342	5e-05	DNA repair helicase XPB2	XPB2
Dc_77833	-0.833627	0.00625	Peptide transporter PTR3-A	PTR3
Dc_78145	-1.00322	0.0047	1-phosphatidylinositol-3-phosphate 5-kinase FAB1	FAB1
Dc_78418	0.859827	0.0047	Ricinus communis Cellulose synthase A catalytic subunit 3 [UDP-forming]	CSLD3
Dc_79277	-2.76334	5e-05	Pyrophosphate-energized vacuolar membrane proton pump	AVP
Dc_80860	1.08686	0.00755	Actin-7	ACT7
Dc_81329	2.64668	5e-05	Protein ZINC INDUCED FACILITATOR-LIKE 1	ZIFL1
Dc_82269	1.8954	5e-05	Cellulose synthase-like protein D2	CSLD2
Dc_83314	-4.00514	5e-05	Cytochrome c oxidase subunit 2	COX2
Dc_84169	3.24793	5e-05	18.2 kDa class I heat shock protein	HSP12
Dc_85211	1.72428	0.0008	Protein SENSITIVE TO PROTON RHIZOTOXICITY 1	STOP1
Dc_85335	-1.22404	5e-05	Transcription factor PIF3	PIF3
Dc_85574	-0.877611	0.00165	Protein AUXIN RESPONSE 4	AXR4
Dc_85579	-2.24438	5e-05	Chlorophyllide a oxygenase, chloroplastic	CAO
Dc_86328	-2.0039	0.00015	3-ketoacyl-CoA synthase 1	KCS1
Dc_86873	5.53274	5e-05	Heat shock protein 82 (Fragment)	HSP82
Dc_88816	-2.97517	5e-05	Phytochrome A-associated F-box protein	EID1
Dc_8918	3.40957	5e-05	Zinc finger protein CONSTANS-LIKE 9	COL9
Dc_8940	2.41649	5e-05	Sucrose synthase isoform 1	SUS1
Dc_89581	1.61041	5e-05	Allene oxide cyclase 4	AOC3
Dc_89679	-2.52225	5e-05	Pyrophosphate-energized vacuolar membrane proton pump 1	AVP1
Dc_90426	1.07878	0.0003	1-phosphatidylinositol-3-phosphate 5-kinase	FAB1
Dc_90757	-1.58149	5e-05	Acyl-CoA-binding domain-containing protein 4	ACBP4
Dc_91921	-2.7094	5e-05	Ras-related protein	ARA4
Dc_92365	2.12255	5e-05	E3 ubiquitin-protein ligase	CHIP
Dc_92964	3.42605	0.0068	NADPH:quinone oxidoreductase	NQR
Dc_93570	0.657345	0.01355	Cysteine proteinase inhibitor 1	CYT1
Dc_93726	-0.900684	0.00275	Glycine-rich protein 2	GRP2
Dc_93957	1.03426	0.0001	1-(5-phosphoribosyl)-5-[(5-phosphoribosylamino)methylideneamino] imidazole-4-carboxamide isomerase, chloroplastic	HIS4
Dc_94179	2.65904	5e-05	Adiponectin receptor protein 1	ADR1
Dc_948	1.17616	0.0002	Metacaspase-1	MCA1
Dc_95093	1.67337	5e-05	Two-component response regulator-like	APRR5
Dc_95145	1.18124	0.0001	DNA repair helicase	ERCC2
Dc_95611	1.90704	0.0002	Potassium channel AKT1	AKT1
Dc_95914	-2.25295	5e-05	Sodium transporter HKT1	HKT1
Dc_96125	2.56597	5e-05	Sodium/hydrogen exchanger 1	NHX1
Dc_96277	2.24071	5e-05	Flavonol synthase/flavanone 3-hydroxylase	FLS
Dc_96955	-3.09617	0.0007	Pathogenesis-related protein 5 PR5	PR5
Dc_97055	-3.16746	0.00625	Cationic peroxidase SPC4 (Fragment)	PER1
Dc_97141	-1.11422	0.0001	Ribulose-phosphate 3-epimerase, chloroplastic	RPE
Dc_9746	1.81063	5e-05	18.2 kDa class I heat shock protein	HSP12
Dc_97768	-1.13914	0.01035	Protein BRASSINOSTEROID INSENSITIVE 1	BRI1
Dc_98491	-2.7491	0.0001	RNA polymerase II C-terminal domain phosphatase-like 4	CPL4
Dc_9897	-1.46945	5e-05	glutathione-s-transferase theta, gst, putative	GSTF7
Note1. Compared to HS_0.5h, some significantly-regulated genes disappeared, as follows: Dc_13680,Dc_14178,Dc_16322,Dc_17610,Dc_18830,Dc_19907,Dc_20751,Dc_24008,Dc_26090,Dc_2661,Dc_27076,Dc_27513,Dc_30256,Dc_31559,Dc_32358,Dc_33163,Dc_33664,Dc_35137,Dc_35717,Dc_40027,Dc_40564,Dc_41206,Dc_44308,Dc_47313,Dc_53050,Dc_54673,Dc_55268,Dc_56187,Dc_58988,Dc_5960,Dc_61947,Dc_62385,Dc_63331,Dc_65273,Dc_6860…
Note2. Compared to HS_0.5h, some significantly-regulated genes appeared, nevertheless,don't appear in HS_2h, as the blue words in the table.
