# Supplementary material for: Identification of heat-responsive genes in carnation (Dianthus caryophyllus L.) by RNA-seq
Source: Front Plant Sci. 2015 Jul 14;6:519. doi: 10.3389/fpls.2015.00519 (PMC4500917; doi:10.3389/fpls.2015.00519)
Supplement: Supplementary file 6 [file Table6.XLS]

## Sheet: Sheet1
Additional file 7 List of heat shock transcription factors responsive to HS
Locus	HS_0.5h	HS_2h	HS_12h	p_value	Putative function	geneName
Dc_46931	1.335	-	1.20162	5e-05	Heat shock factor protein HSF24	HSF24
Dc_13379	Inf	-	-	5e-05	Heat shock factor protein HSF30	HSF30
Dc_45382	4.88082	3.82609	4.15272	5e-05	Heat shock factor protein HSF30	HSF30
Dc_83420	9.56921	6.3657	-	0.0026	Heat shock factor protein HSF30	HSF30
Dc_18637	0.92912	-	-	0.0008	Heat shock factor protein HSF8	HSF8
Dc_17870	7.12582	5.14261	2.055	0.0026	Heat stress transcription factor B-1	HSFB1
Dc_17919	1.88609	0.915363	1.31542	5e-05	Heat stress transcription factor B-1	HSFB1
Dc_9611	-	3.64554	2.536	5e-05	Heat stress transcription factor A-3	HSFA3
Dc_52566	-1.18763	-	2.30926	0.0005	Heat stress transcription factor C-1	HSFC1
Note: Black words for HS_0.5h, red words for HS_2h and blue words for HS_12h (Log2Ratio) in the table.
