# Supplementary material for: Identification of heat-responsive genes in carnation (Dianthus caryophyllus L.) by RNA-seq
Source: Front Plant Sci. 2015 Jul 14;6:519. doi: 10.3389/fpls.2015.00519 (PMC4500917; doi:10.3389/fpls.2015.00519)
Supplement: Supplementary file 7 [file Table7.XLS]

## Sheet: Sheet1
Additional file 8 Genes related to reactive oxygen species
Locus	HS_0.5h	p_value	Putative function	geneName
Dc_16322	1.04143	0.00015	Phospholipid hydroperoxide glutathione peroxidase 1	GPX1
Dc_17123	2.53315	5e-05	superoxide dismutase copper chaperone	CCS
Dc_27076	1.14041	0.0002	leucine-rich repeat protein, putative	BAK1
Dc_27695	-1.21127	0.0026	TRO5 SBP-box family member protein (SPL13) gene	SBP1
Dc_41158	8.98133	5e-05	heat shock protein	HSP70
Dc_4138	-2.37068	5e-05	conserved hypothetical protein	CCS1
Dc_4447	8.56129	5e-05	17.9 kDa class II heat shock protein	HSP21
Dc_49218	0.643722	0.0079	hypothetical protein isoform 1	RCD1
Dc_65207	0.788212	0.00305	hypothetical protein	PARK7
Dc_69354	1.84198	0.00085	cytosolic ascorbate peroxidase	APX1
Dc_89779	1.5956	5e-05	superoxide dismutase copper chaperone	CCS
Locus	HS_2h	p_value	Putative function	geneName
Dc_10963	-1.03638	0.0003	predicted protein	MPV17
Dc_17123	3.82194	5e-05	superoxide dismutase copper chaperone, putative	CCS
Dc_1851	-0.851871	0.0014	hypothetical protein	UCP2
Dc_27076	0.825911	0.0024	leucine-rich repeat protein, putative	BAK1
Dc_41158	9.82433	5e-05	Heat shock 70 kDa protein	HSP70
Dc_4138	-1.60826	5e-05	conserved hypothetical protein	CCS1
Dc_4447	8.10395	5e-05	17.9 kDa class II heat shock protein	HSP21
Dc_49218	0.883857	0.00025	hypothetical protein isoform 1	RCD1
Dc_51188	-1.09701	0.002	Mitogen-activated protein kinase 3	RELA
Dc_5771	1.01715	5e-05	E3 ubiquitin-protein ligase UPL5	UPL5
Dc_59516	6.40716	0.0026	Heat shock 70 kDa protein	HSP70
Dc_65207	0.701781	0.0047	hypothetical protein	PARK7
Dc_69354	1.17271	0.0121	cytosolic ascorbate peroxidase	APX1
Dc_89779	2.49408	5e-05	superoxide dismutase copper chaperone, putative	CCS
Note1. Compared to HS_0.5h, some significantly-regulated genes disappeared, as follows: Dc_16322, Dc_27695.
Note2. Compared to HS_0.5h, some significantly-regulated genes appeared, as the rad words in the table.
Locus	HS_12h	p_value	Putative function	geneName
Dc_10963	-1.37619	5e-05	predicted protein	MPV17
Dc_17123	1.28233	0.0001	superoxide dismutase copper chaperone, putative	CCS
Dc_41158	5.24312	5e-05	Heat shock 70 kDa protein	HSP70
Dc_4447	4.16997	5e-05	17.9 kDa class II heat shock protein	HSP21
Dc_49218	0.645504	0.01125	hypothetical protein isoform 1	RCD1
Dc_51188	-0.908202	0.01065	Mitogen-activated protein kinase 3	RELA
Dc_5771	0.99051	0.0002	E3 ubiquitin-protein ligase UPL5	UPL5
Dc_65207	0.790383	0.0046	hypothetical protein	PARK7
Dc_81334	-1.35796	0.00775	hypothetical protein	SBP1
Note1. Compared to HS_0.5h, some significantly-regulated genes disappeared, as follows: Dc_16322, Dc_27076, Dc_27695, Dc_4138, Dc_69354, Dc_89779.
Note2. Compared to HS_0.5h, some significantly-regulated genes appeared, nevertheless, don't appear in HS_2h, as the blue words in the table.
