# Supplementary material for: Identification of heat-responsive genes in carnation (Dianthus caryophyllus L.) by RNA-seq
Source: Front Plant Sci. 2015 Jul 14;6:519. doi: 10.3389/fpls.2015.00519 (PMC4500917; doi:10.3389/fpls.2015.00519)
Supplement: Supplementary file 8 [file Table8.XLS]

## Sheet: Sheet1
Additional file 9 Genes related to signaling process
Locus	HS_0.5h	p_value	Putative function	geneName
Dc_10697	1.92552	5e-05	Ankyrin-1	ANK1
Dc_11861	1.30115	5e-05	Serine/threonine-protein kinase/endoribonuclease ire-1	IRE1
Dc_124	1.58599	0.00105	LRR receptor-like serine/threonine-protein kinase EFR	EFR
Dc_1242	1.11304	5e-05	Probable 26S proteasome non-ATPase regulatory subunit 6	PSMD6
Dc_12658	0.836168	0.00155	Probable ADP-ribosylation factor GTPase-activating protein AGD6	AGD6
Dc_14406	-1.24128	0.00015	Receptor protein kinase CLAVATA1	CLV1
Dc_14920	0.8433	0.00285	transcription factor hy5	HY5
Dc_15490	1.31967	5e-05	WW domain-containing oxidoreductase	WWOX
Dc_15528	-1.71941	5e-05	Myosin-Va	MYO5A
Dc_15682	7.68625	5e-05	Multiprotein-bridging factor 1c MBF1c	MBF1C
Dc_17228	-1.11	0.00015	Coleoptile phototropism protein 1	NPH3
Dc_17498	1.17757	5e-05	WW domain-containing oxidoreductase	WWOX
Dc_1842	-0.741287	0.0024	GDSL esterase/lipase 1	GLIP1
Dc_19009	-2.60037	5e-05	EIN3-binding F-box protein 1 EBF1	EBF1
Dc_19246	-1.58086	5e-05	Two-component response regulator ARR9	ARR9
Dc_1947	0.946902	0.00055	Probable protein disulfide-isomerase A6	PDIA6
Dc_20751	0.651576	0.0109	Regulatory protein NPR1	NPR1
Dc_20963	-1.57268	5e-05	Receptor protein kinase CLAVATA1	CLV1
Dc_24004	-0.999704	0.0001	Ethylene-responsive transcription factor 5	ERF5
Dc_249	1.83902	0.0001	Protein-tyrosine-phosphatase IBR5	IBR5
Dc_25455	-0.741351	0.0032	Receptor protein kinase CLAVATA1	CLV1
Dc_25504	-2.45564	5e-05	DNA mismatch repair protein Msh2	MSH2
Dc_25511	1.69569	0.0004	Probably inactive leucine-rich repeat receptor-like protein kinase IMK2	IMK2
Dc_25598	1.22977	0.0012	BRCA1-associated protein	BRAP
Dc_26090	1.85471	5e-05	Coleoptile phototropism protein 1	NPH3
Dc_26519	-1.02764	0.00015	Protein SCAI	SCAI
Dc_2661	-1.53624	5e-05	Homeobox-leucine zipper protein ATHB-6	ATHB6
Dc_26979	4.21491	5e-05	Protein SGT1 homolog	SGT1
Dc_27076	1.14041	0.0002	leucine-rich repeat protein, putative	BAK1
Dc_27374	-0.903002	0.0021	Phytochrome B	PHYB
Dc_27513	2.21595	5e-05	Protein EARLY FLOWERING 3 ELF3	ELF3
Dc_27691	3.20587	5e-05	Calreticulin	CALR
Dc_28399	1.04483	0.00045	Programmed cell death protein 4	PDCD4
Dc_28426	2.35385	5e-05	Ferredoxin, chloroplastic	FER
Dc_28889	-1.78266	5e-05	response regulator protein (RR) mRNA	ARR6
Dc_29645	-0.638694	0.01145	Protein STRUBBELIG-RECEPTOR FAMILY 3	SRF3
Dc_30047	-1.7326	5e-05	Serine/threonine-protein kinase BRI1-like 2	BRL2
Dc_30605	-0.955862	0.00075	Putative kinase-like protein TMKL1	TMKL1
Dc_31152	-1.16898	0.00115	Receptor protein kinase CLAVATA1	CLV1
Dc_31559	0.878527	0.0011	Regulatory protein NPR1	NPR1
Dc_31820	-0.766554	0.0018	Nuclear pore complex protein Nup98	NUP98
Dc_32311	-1.0338	5e-05	Probable rhamnose biosynthetic enzyme 1	RHM1
Dc_32591	-0.858612	0.001	cmp-sialic acid transporter, putative	SRF3
Dc_32683	-0.981303	0.0037	leucine-rich repeat transmembrane protein kinase, putative	FLS2
Dc_33066	-1.37616	5e-05	hypothetical protein	NLRC3
Dc_34464	0.818791	0.0024	Probable ADP-ribosylation factor GTPase-activating protein AGD6	AGD6
Dc_35038	-1.80155	5e-05	LRR receptor-like serine/threonine-protein kinase RPK2	RPK2
Dc_3526	-1.265	0.0034	Probable rhamnose biosynthetic enzyme 1	RHM1
Dc_3712	-0.806843	0.0027	Jasmonate O-methyltransferase, putative	JMT
Dc_37740	-1.83152	0.00265	hypothetical protein	CDC20
Dc_39494	-1.48722	5e-05	Probable receptor protein kinase TMK1	TMK1
Dc_39619	3.25949	5e-05	Calreticulin	CALR
Dc_39622	-1.44489	5e-05	Kinetochore protein NDC80 homolog	NDC80
Dc_40564	-1.29741	5e-05	Systemin receptor SR160	BRI1
Dc_41308	-1.24228	5e-05	Beta-amylase 3, chloroplastic	BAM3
Dc_41871	-1.85226	0.00145	Serine/threonine-protein kinase BRI1-like 2	BRL2
Dc_4193	-0.961731	0.00215	Ethylene receptor	ETR1
Dc_42130	1.33865	0.0115	hypothetical protein	DGKI
Dc_42263	-1.07217	0.0002	Phytochrome B	PHYB
Dc_43384	-1.42936	5e-05	hypothetical protein isoform 2	MYH9
Dc_43758	2.48715	5e-05	Protein BREVIS RADIX	BRX
Dc_43843	-0.713302	0.00285	pyruvate dehydrogenase, putative, mRNA	PDK
Dc_43957	-0.66203	0.00665	response regulator protein (RR) mRNA	ARR4
Dc_44047	-1.02737	0.00725	Ras GTPase-activating protein-binding protein 1	G3BP1
Dc_44301	-1.04246	5e-05	Two-component response regulator ARR9	ARR9
Dc_44548	-0.96723	0.012	Mitogen-activated protein kinase homolog NTF3	NTF3
Dc_44879	-2.78344	5e-05	Leucine-rich repeat receptor-like protein kinase PEPR1	PEPR1
Dc_4495	0.616507	0.01185	Receptor-like protein kinase HSL1	HSL1
Dc_45242	-1.20078	0.0003	Mitogen-activated protein kinase homolog NTF3	NTF3
Dc_46565	0.72513	0.0053	Signal recognition particle receptor subunit alpha	SRPR
Dc_46644	1.93576	5e-05	Phytochrome C	PHYC
Dc_47533	0.863334	0.0004	Protein TRANSPORT INHIBITOR RESPONSE 1	TIR1
Dc_48649	-0.733263	0.00845	Nudix hydrolase 4	NUDT4
Dc_4871	2.18528	5e-05	hypothetical protein	FADS1
Dc_48719	3.24533	5e-05	Probable mannitol dehydrogenase	MTDH
Dc_48763	1.10106	0.00735	Serine/threonine-protein kinase ATM	ATM
Dc_49218	0.643722	0.0079	Cell differentiation protein RCD1 homolog	RCD1
Dc_49870	-1.45921	0.00055	Putative disease resistance protein RGA1	RGA1
Dc_50163	-0.784735	0.00155	28 kDa ribonucleoprotein, chloroplastic	ROC1
Dc_50529	-0.858777	0.01115	esterase/lipase/thioesterase family protein	MGLL
Dc_50636	-1.00082	0.0012	TPR repeat-containing thioredoxin TTL1	TTL1
Dc_50838	-1.27516	0.0005	ETHYLENE INSENSITIVE 3-like 1 protein	EIL1
Dc_51407	-2.30367	0.0065	Inositol-tetrakisphosphate 1-kinase 1	ITPK1
Dc_52360	1.46864	5e-05	calcium-dependent protein kinase, putative	CRK
Dc_53449	2.19839	5e-05	predicted protein	ATAD1
Dc_53893	0.663092	0.01025	predicted protein	ATAD1
Dc_54372	1.07295	0.00295	hypothetical protein	BRAP
Dc_54540	0.686669	0.00745	MMS19 nucleotide excision repair protein homolog	MMS19
Dc_55268	-1.48355	0.00105	RNA polymerase II C-terminal domain phosphatase-like 1	CPL1
Dc_55513	1.18295	0.001	hypothetical protein isoform 1	STK24
Dc_55609	-1.1026	0.0001	Probable mannitol dehydrogenase	MTDH
Dc_55664	-1.02698	0.00085	Receptor-like protein kinase THESEUS 1	THE1
Dc_55735	3.57298	5e-05	Beta-amylase 1, chloroplastic	BAM1
Dc_57123	4.10239	5e-05	Probable mannitol dehydrogenase	MTDH
Dc_58333	-0.706483	0.0052	28 kDa ribonucleoprotein, chloroplastic	ROC3
Dc_58552	0.986999	0.0006	Calreticulin	CALR
Dc_58906	-3.02467	0.0006	Ethylene-responsive transcription factor ERF010	ERF10
Dc_59414	-1.05091	0.0044	Disease resistance protein RGA2	RGA2
Dc_5960	-2.46743	5e-05	E3 ubiquitin-protein ligase RHA2A	RHA2A
Dc_59711	0.742316	0.00275	Dual specificity phosphatase Cdc25, putative	CDC25
Dc_60386	0.643267	0.0078	ADP-ribosylation factor 2	ARF2
Dc_61030	-0.859244	0.00035	Coronatine-insensitive protein 1	COI1
Dc_62180	2.01464	5e-05	Phytochrome C	PHYC
Dc_62878	0.830404	0.0007	hypothetical protein	MGLL
Dc_63380	0.880028	0.0007	Monoglyceride lipase, putative	MGLL
Dc_64363	1.21564	0.00905	protein kinase family protein	RPK1
Dc_64456	1.08705	0.00015	Zeaxanthin epoxidase, chloroplastic	ABA2
Dc_65207	0.788212	0.00305	hypothetical protein	PARK7
Dc_65273	-1.99044	0.0098	LRR receptor-like serine/threonine-protein kinase RPK2	RPK2
Dc_65627	-1.62467	0.0004	SCAR-like protein 2	SCRL2
Dc_65634	-0.991912	0.00125	Probable rhamnose biosynthetic enzyme 1	RHM1
Dc_65755	-0.84178	0.00925	Probably inactive leucine-rich repeat receptor-like protein kinase IMK2	IMK2
Dc_65778	0.811329	0.00375	Xanthoxin dehydrogenase	ABA2
Dc_66113	2.35679	5e-05	Two-component response regulator ARR18	ARR18
Dc_66519		5e-05	Jasmonate O-methyltransferase	JMT
Dc_66951	5.02735	5e-05	EID1-like F-box protein 3	EDL3
Dc_67221	0.669519	0.00775	hypothetical protein isoform 1	NUP98
Dc_6750	0.605156	0.01255	predicted protein	SCYL2
Dc_68008	1.52735	5e-05	Protein SUGT1 homolog	SUGT1
Dc_69337	-1.2676	5e-05	LRR receptor-like serine/threonine-protein kinase FEI 1	FEI1
Dc_69567	-1.74202	5e-05	predicted protein	TMK1
Dc_71019	-1.14689	5e-05	CBL-interacting serine/threonine-protein kinase 5	CIPK5
Dc_71383	-1.2233	0.0087	DNA glycosylase	ROS1
Dc_7295	-1.03705	0.00355	RNA polymerase II C-terminal domain phosphatase-like 2	CPL2
Dc_73570	0.867009	0.0138	Transcription factor RAX2	RAX2
Dc_74207	-0.766113	0.0023	RNA polymerase II C-terminal domain phosphatase-like 2	CPL2
Dc_74508	-0.879797	0.01235	hypothetical protein	HBS1L
Dc_7548	1.38302	5e-05	CBL-interacting serine/threonine-protein kinase 4	CIPK4
Dc_76002	-0.85454	0.0005	Mitogen-activated protein kinase 16	MPK16
Dc_76381	1.03476	5e-05	Probable ADP-ribosylation factor GTPase-activating protein AGD6	AGD6
Dc_76961	0.691605	0.0068	Armadillo repeat-containing kinesin-like protein 3	ARK3
Dc_77082	-1.25502	0.0006	Mitogen-activated protein kinase 19	MPK19
Dc_7804	-1.39092	0.0034	predicted protein	FADS1
Dc_78771	-1.2376	0.00025	Early endosome antigen 1	EEA1
Dc_79277	-0.66454	0.0074	Pyrophosphate-energized vacuolar membrane proton pump	AVP
Dc_7929	-1.05515	0.00035	glucose-methanol-choline (gmc) oxidoreductase, putative	HTH
Dc_79486	-1.96576	5e-05	WUSCHEL-related homeobox 4	WOX4
Dc_79549	-0.985484	0.0001	Notchless protein homolog	NLE1
Dc_80155	-1.23358	0.001	Putative mediator of RNA polymerase II transcription subunit 14	MED14
Dc_81136	-0.921386	0.0008	Mitogen-activated protein kinase homolog NTF3	NTF3
Dc_8168	-0.681117	0.0129	E3 SUMO-protein ligase SIZ1	SIZ1
Dc_83980	-1.54752	0.0001	Two-component response regulator ARR12	ARR12
Dc_8401	0.847458	0.00565	Probable mannitol dehydrogenase	MTDH
Dc_84053	-1.63607	5e-05	ankyrin repeat-containing protein, putative	MIB2
Dc_85007	0.85229	0.0009	ADP-ribosylation factor 2	ARF2
Dc_85335	-0.957296	0.00015	Transcription factor PIF3	PIF3
Dc_86789	3.15355	0.0002	Serine/threonine-protein kinase BRI1-like 2	BRL2
Dc_87056	-0.767968	0.0047	RNA polymerase II C-terminal domain phosphatase-like 1	CPL1
Dc_87799	-1.49762	5e-05	glucose-methanol-choline (gmc) oxidoreductase	HTH
Dc_88695	-0.683613	0.00825	predicted protein	GYP7
Dc_88816	-1.43243	5e-05	Phytochrome A-associated F-box protein	EID1
Dc_89214	-1.24939	5e-05	Putative mediator of RNA polymerase II transcription subunit 12	MED12
Dc_89260	-0.945996	0.0012	LRR receptor-like serine/threonine-protein kinase FLS2	FLS2
Dc_89516	-0.925349	0.00015	Ethylene receptor 2 ETR2	ETR2
Dc_89806	1.1816	0.00515	ETHYLENE INSENSITIVE 3-like 1 protein	EIL1
Dc_91040	2.55554	5e-05	Ethylene-responsive transcription factor ERF012	ERF12
Dc_91700	3.02437	0.0056	Calreticulin	CALR
Dc_92773	-1.0304	0.0001	Mitogen-activated protein kinase 19	MPK19
Dc_93353	1.26831	5e-05	cbl-interacting protein kinase 4	CIPK4
Dc_93822	0.790951	0.00845	Serine/threonine-protein kinase CTR1	CTR1
Dc_93939	-2.66467	5e-05	Receptor-like protein kinase	RPK1
Dc_95460	-1.04601	0.0015	Triacylglycerol lipase SDP1	SDP1
Dc_96719	1.15671	5e-05	hypothetical protein isoform 1	SRPK1
Dc_97112	1.04419	5e-05	Probable inositol transporter 2	INT2
Dc_97776	-0.778089	0.00385	Serine-threonine kinase receptor-associated protein	STRAP
Dc_97946	-1.23082	5e-05	E3 ubiquitin-protein ligase MGRN1	MGRN1
Dc_98990	2.14358	5e-05	hypothetical protein	HYOU1
Dc_99095	-0.906625	0.00065	Ankyrin-3	ANK3
Dc_9986	1.38728	0.00655	GTP binding / GTPase	RAB2B
Locus	HS_2h	p_value	Putative function	geneName
Dc_10647	1.08778	0.00135	Glucocorticoid receptor DNA-binding factor 1	GRLF1
Dc_10697	2.92152	5e-05	Ankyrin-1	ANK1
Dc_11795	1.21129	0.01315	Protein TRANSPORT INHIBITOR RESPONSE 1	TIR1
Dc_11861	1.46837	5e-05	Serine/threonine-protein kinase/endoribonuclease ire-1	IRE1
Dc_124	2.25438	5e-05	LRR receptor-like serine/threonine-protein kinase EFR	EFR
Dc_1242	0.796779	0.00055	Probable 26S proteasome non-ATPase regulatory subunit 6	PSMD6
Dc_12521	-0.910059	0.00595	Protein STRUBBELIG-RECEPTOR FAMILY 3	SRF3
Dc_12658	0.99728	5e-05	Probable ADP-ribosylation factor GTPase-activating protein AGD6	AGD6
Dc_127	-1.18257	0.0003	Ribonucleoprotein, chloroplastic	ROC1
Dc_12804	-0.926423	0.00025	Protein farnesyltransferase/geranylgeranyltransferase type-1 subunit alpha	FNTA
Dc_13411	-1.05327	0.00805	Phytochrome A	PHYA
Dc_14406	-0.977835	0.0011	Receptor protein kinase CLAVATA1	CLV1
Dc_14519	1.20216	0.01805	Probable signal peptidase complex subunit 2	SPCS2
Dc_14920	2.5824	5e-05	transcription factor hy5	HY5
Dc_15528	-0.91845	0.0027	Myosin-Va	MYO5A
Dc_15682	7.07569	5e-05	Multiprotein-bridging factor 1c MBF1c	MBF1C
Dc_16293	-0.825741	0.00795	AP-2 complex subunit alpha-1	AP2A1
Dc_16801	0.850672	0.0096	E3 ubiquitin-protein ligase RNF14	RNF14
Dc_17228	-1.16234	5e-05	Coleoptile phototropism protein 1	NPH3
Dc_17247	0.926945	0.0005	SNW domain-containing protein 1	SNW1
Dc_18291	-1.96353	0.00015	Protein HOTHEAD	HTH
Dc_1842	-0.775159	0.0012	GDSL esterase/lipase 1	GLIP1
Dc_19009	-1.34048	5e-05	EIN3-binding F-box protein 1	EBF1
Dc_20616	0.766159	0.0034	Diacylglycerol kinase 1	DGK1
Dc_20963	-1.36091	5e-05	Receptor protein kinase CLAVATA1	CLV1
Dc_21069	0.800838	0.0017	GATA transcription factor 1	GATA1
Dc_23573		0.00015	DELLA protein RGL1	RGL1
Dc_24004	-1.4394	5e-05	Ethylene-responsive transcription factor 5	ERF5
Dc_2472		5e-05	Serine/threonine-protein kinase 36	STK36
Dc_249	1.16185	0.0061	Protein-tyrosine-phosphatase IBR5	IBR5
Dc_25504	-2.15998	5e-05	DNA mismatch repair protein Msh2	MSH2
Dc_25511	1.79999	0.0001	Probably inactive leucine-rich repeat receptor-like protein kinase IMK2	IMK2
Dc_25598	0.893106	0.0104	BRCA1-associated protein	BRAP
Dc_26090	0.595461	0.0146	Coleoptile phototropism protein 1	NPH3
Dc_26979	4.80119	5e-05	Protein SGT1 homolog	SGT1
Dc_27076	0.825911	0.0024	leucine-rich repeat protein, putative	BAK1
Dc_27193	1.7213	5e-05	LRR receptor-like serine/threonine-protein kinase EFR	EFR
Dc_27491	-2.22396	5e-05	Palmitoyl-protein thioesterase 1	PPT1
Dc_27577	0.698857	0.00295	Protein XAP5 CIRCADIAN TIMEKEEPER	XCT
Dc_27691	2.29562	5e-05	Calreticulin	CALR
Dc_27710	-2.15623	5e-05	Probable rhamnose biosynthetic enzyme 1	RHM1
Dc_27942	1.60906	0.0002	Lysyl-tRNA synthetase	SYK
Dc_27974	-1.13586	5e-05	WD-repeat protein, putative	LST8
Dc_28426	0.945423	0.0001	Ferredoxin, chloroplastic	FER
Dc_28851	1.00071	0.0008	Histidine kinase 3	AHK3
Dc_29593	-1.43492	0.00035	Ribonuclease 1	RNS1
Dc_29795	-1.65522	0.0124	RNA-binding protein Nova-1 (Fragment)	NOVA1
Dc_30018	1.07501	5e-05	Next to BRCA1 gene 1 protein	NBR1
Dc_30047	-0.876933	0.0002	Serine/threonine-protein kinase BRI1-like 2	BRL2
Dc_30415	-1.87078	5e-05	Ribonuclease 1	RNS1
Dc_30605	-0.755913	0.00265	Putative kinase-like protein TMKL1	TMKL1
Dc_31152	-1.30392	0.0002	Receptor protein kinase CLAVATA1	CLV1
Dc_31559	0.921635	0.0005	Regulatory protein NPR1	NPR1
Dc_31820	-0.960491	5e-05	Nuclear pore complex protein Nup98	NUP98
Dc_31911	-0.875109	0.0041	AP-2 complex subunit alpha-1	AP2A1
Dc_32311	-0.92825	5e-05	Probable rhamnose biosynthetic enzyme 1	RHM1
Dc_32591	-0.637743	0.0091	cmp-sialic acid transporter, putative	SRF3
Dc_32683	-0.702984	0.01515	leucine-rich repeat transmembrane protein kinase, putative	FLS2
Dc_33066	-1.41169	5e-05	hypothetical protein	NLRC3
Dc_35038	-0.849089	0.0014	LRR receptor-like serine/threonine-protein kinase RPK2	RPK2
Dc_35246	1.57279	0.00025	Mitochondrial Rho GTPase 1	GEM1
Dc_35556	1.14496	0.0006	zinc ion binding protein, putative	NBR1
Dc_35845	0.68271	0.0023	Histidine-containing phosphotransfer protein 1	AHP1
Dc_36001	1.07902	0.00315	Ethylene receptor 1	ETR1
Dc_36304	-1.72766	5e-05	Protein HOTHEAD	HTH
Dc_36360	3.74203	0.00265	E3 ubiquitin-protein ligase RNF14	RNF14
Dc_37677	0.679746	0.0056	AP-2 complex subunit alpha-1	AP2A1
Dc_37740	-2.43898	0.0033	hypothetical protein	CDC20
Dc_38619	-0.901011	5e-05	Nephrocystin-3	NPHP3
Dc_39494	-0.822416	0.0012	Probable receptor protein kinase TMK1	TMK1
Dc_39619	2.37363	5e-05	Calreticulin	CALR
Dc_4049	1.09576	5e-05	Mitochondrial outer membrane protein porin of 34 kDa	VDAC1
Dc_40992	0.678776	0.00345	Histidine kinase 3	AHK3
Dc_41157	-0.873046	0.00015	Monoacylglycerol lipase ABHD6	ABHD6
Dc_41871	-3.24437	0.00055	Serine/threonine-protein kinase BRI1-like 2	BRL2
Dc_4193	1.50425	5e-05	Ethylene receptor	ETR1
Dc_43384	-1.92658	5e-05	hypothetical protein isoform 2	MYH9
Dc_43493	1.65494	0.0001	Auxin-responsive protein IAA9	IAA9
Dc_43758	1.53134	0.00025	Protein BREVIS RADIX	BRX
Dc_43787		0.00145	Probable mannitol dehydrogenase	MTDH
Dc_43843	-0.677105	0.00355	pyruvate dehydrogenase, putative, mRNA	PDK
Dc_44047	-1.12767	0.00315	Ras GTPase-activating protein-binding protein 1	G3BP1
Dc_44879	-1.95143	5e-05	Leucine-rich repeat receptor-like protein kinase PEPR1	PEPR1
Dc_45242	-0.979943	0.001	Mitogen-activated protein kinase homolog NTF3	NTF3
Dc_46565	0.772511	0.0024	Signal recognition particle receptor subunit alpha	SRPR
Dc_46644	2.04659	5e-05	Phytochrome C	PHYC
Dc_47331	0.635041	0.00745	Protein FAR-RED IMPAIRED RESPONSE 1	FAR1
Dc_48504	-1.03715	0.0003	Phytochrome A	PHYA
Dc_4871	1.20701	0.00025	hypothetical protein	FADS1
Dc_48719	4.6383	5e-05	Probable mannitol dehydrogenase	MTDH
Dc_49218	0.883857	0.00025	Cell differentiation protein RCD1 homolog	RCD1
Dc_49717	-0.832758	0.0011	Probable FKBP-type peptidyl-prolyl cis-trans isomerase 4, chloroplastic	FKBP4
Dc_50163	-0.988894	5e-05	28 kDa ribonucleoprotein, chloroplastic	ROC1
Dc_50287	-0.809141	0.00215	Cellulose synthase A catalytic subunit 4 [UDP-forming]	CESA4
Dc_50636	-0.943189	0.0011	TPR repeat-containing thioredoxin TTL1	TTL1
Dc_50838	-1.09442	0.0006	ETHYLENE INSENSITIVE 3-like 1 protein	EIL1
Dc_51188	-1.09701	0.002	GTP pyrophosphokinase	RELA
Dc_51407	-3.22221	0.0004	Inositol-tetrakisphosphate 1-kinase 1	ITPK1
Dc_52360	0.863483	0.00275	calcium-dependent protein kinase, putative	CRK
Dc_5283	-1.96471	5e-05	Glucocorticoid receptor DNA-binding factor 1	GRLF1
Dc_53123	-0.928105	0.00785	ADP-ribosylation factor 2	ARF2
Dc_53449	1.06845	5e-05	predicted protein	ATAD1
Dc_53513	-1.14057	5e-05	28 kDa ribonucleoprotein, chloroplastic	ROC3
Dc_53537	-0.739329	0.0019	Serine/threonine-protein kinase CTR1	CTR1
Dc_53893	0.770153	0.0018	predicted protein	ATAD1
Dc_54372	0.945584	0.00525	hypothetical protein	BRAP
Dc_54540	1.56511	5e-05	MMS19 nucleotide excision repair protein homolog	MMS19
Dc_5506	1.25003	0.00365	Coleoptile phototropism protein 1	NPH3
Dc_55374	-0.990738	0.00435	Protein HOTHEAD	HTH
Dc_55513	0.920504	0.0056	hypothetical protein isoform 1	STK24
Dc_55581	-0.695311	0.01705	Protein HOTHEAD	HTH
Dc_55664	-1.71082	5e-05	Receptor-like protein kinase THESEUS 1	THE1
Dc_55735	2.92556	5e-05	Beta-amylase 1, chloroplastic	BAM1
Dc_57123	5.34087	5e-05	Probable mannitol dehydrogenase	MTDH
Dc_57601		5e-05	Potassium channel AKT1	AKT1
Dc_58333	-0.937461	0.0001	28 kDa ribonucleoprotein, chloroplastic	ROC3
Dc_58682	1.9046	5e-05	proteasome inhibitor-related	PSMF1
Dc_58703	1.36762	0.0001	Mitochondrial Rho GTPase 1	GEM1
Dc_58886	-1.10422	0.00125	Phytochrome A	PHYA
Dc_60139	-0.743537	0.00155	RNA binding protein, putative	G3BP2
Dc_61030	-0.717133	0.00315	Coronatine-insensitive protein 1	COI1
Dc_61296	-0.723937	0.00275	Peptidyl-tRNA hydrolase 2, mitochondrial	PTH2
Dc_62180	2.04521	5e-05	Phytochrome C	PHYC
Dc_62411	-2.05591	5e-05	Jasmonate O-methyltransferase	JMT
Dc_63380	1.15272	5e-05	Monoglyceride lipase, putative	MGLL
Dc_63942	0.803164	0.0165	Serine/threonine-protein kinase ATR	ATR
Dc_64195	-0.923356	0.0002	Monoglyceride lipase	MGLL
Dc_64363	1.65576	0.00055	protein kinase family protein	RPK1
Dc_64456	0.71863	0.01145	Zeaxanthin epoxidase, chloroplastic	ABA2
Dc_64488	-0.968413	5e-05	ADP-ribosylation factor 2	ARF2
Dc_65207	0.701781	0.0047	hypothetical protein	PARK7
Dc_65273	-0.997933	0.0144	LRR receptor-like serine/threonine-protein kinase RPK2	RPK2
Dc_65275	-1.06737	5e-05	hypothetical protein	AAAS
Dc_65627	-2.79354	0.00025	SCAR-like protein 2	SCRL2
Dc_65634	-1.4898	5e-05	Probable rhamnose biosynthetic enzyme 1	RHM1
Dc_65755	-3.2274	5e-05	Probably inactive leucine-rich repeat receptor-like protein kinase IMK2	IMK2
Dc_66078	-2.04412	5e-05	Protein FIZZY-RELATED 3	FZR3
Dc_66113	1.33139	5e-05	Two-component response regulator ARR18	ARR18
Dc_66409	-0.773994	0.0087	Putative clathrin assembly protein	CAP2
Dc_66519		5e-05	Jasmonate O-methyltransferase	JMT
Dc_66659	0.790193	0.00125	Cullin-4	CUL4
Dc_66951	4.21352	5e-05	EID1-like F-box protein 3	EDL3
Dc_67221	1.24464	5e-05	hypothetical protein isoform 1	NUP98
Dc_67357	-0.762569	0.00325	Protein TOPLESS	TPL
Dc_68008	1.81378	5e-05	Protein SUGT1 homolog	SUGT1
Dc_69337	-2.07853	5e-05	LRR receptor-like serine/threonine-protein kinase FEI 1	FEI1
Dc_69567	-0.932788	0.00015	predicted protein	TMK1
Dc_69988	1.88446	0.0005	EID1-like F-box protein 3	EDL3
Dc_72358	-1.27129	5e-05	Probable mannitol dehydrogenase	MTDH
Dc_72639	-0.93323	0.0006	Cellulose synthase A catalytic subunit 4 [UDP-forming]	CESA4
Dc_7295	-0.888085	0.00625	RNA polymerase II C-terminal domain phosphatase-like 2	CPL2
Dc_73570	1.01339	0.00305	Transcription factor RAX2	RAX2
Dc_74207	-0.717028	0.00235	RNA polymerase II C-terminal domain phosphatase-like 2	CPL2
Dc_74768	1.02271	5e-05	Protein CPR-5	CPR5
Dc_7548	0.797005	0.00615	CBL-interacting serine/threonine-protein kinase 4	CIPK4
Dc_76381	1.19759	5e-05	Probable ADP-ribosylation factor GTPase-activating protein AGD6	AGD6
Dc_76961	0.592543	0.01555	Armadillo repeat-containing kinesin-like protein 3	ARK3
Dc_77749	-0.848377	0.0004	Prolyl-tRNA synthetase	SYP
Dc_7804	-2.28526	0.0004	predicted protein	FADS1
Dc_78771	-3.45311	0.0004	Early endosome antigen 1	EEA1
Dc_79277	-2.06326	5e-05	Pyrophosphate-energized vacuolar membrane proton pump	AVP
Dc_7929	-2.03767	5e-05	glucose-methanol-choline (gmc) oxidoreductase, putative	HTH
Dc_79486	-3.00461	5e-05	WUSCHEL-related homeobox 4	WOX4
Dc_79549	-0.596813	0.0119	Notchless protein homolog	NLE1
Dc_79960		5e-05	Probable mannitol dehydrogenase	MTDH
Dc_80223	-0.679475	0.00565	Tankyrase-2	TNKS2
Dc_81042	0.766426	0.00235	Diacylglycerol kinase 1	DGK1
Dc_81136	-0.829471	0.00135	Mitogen-activated protein kinase homolog NTF3	NTF3
Dc_83980	-1.10097	0.00085	Two-component response regulator ARR12	ARR12
Dc_84009	0.720797	0.0057	Transcription initiation factor TFIID subunit 7	TAF7
Dc_8401	2.17084	5e-05	Probable mannitol dehydrogenase	MTDH
Dc_84053	-1.44831	5e-05	ankyrin repeat-containing protein, putative	MIB2
Dc_84897	1.64413	5e-05	Anaphase-promoting complex subunit cdc20	CDC20
Dc_85050	-0.908798	5e-05	ribonucleoprotein, chloroplast, putative	ROC1
Dc_86789	2.22682	0.00235	Serine/threonine-protein kinase BRI1-like 2	BRL2
Dc_87056	-0.656663	0.0098	RNA polymerase II C-terminal domain phosphatase-like 1	CPL1
Dc_87799	-2.51688	5e-05	glucose-methanol-choline (gmc) oxidoreductase	HTH
Dc_89026	0.951632	0.01025	Phosphatidylinositol-3,4,5-trisphosphate 3-phosphatase and dual-specificity protein phosphatase PTEN	PTEN
Dc_89046	-0.902405	5e-05	Monoglyceride lipase	MGLL
Dc_89260	-0.725049	0.0055	LRR receptor-like serine/threonine-protein kinase FLS2	FLS2
Dc_89710	-1.4453	5e-05	Diacylglycerol kinase epsilon	DGKE
Dc_89806	1.0532	0.0044	ETHYLENE INSENSITIVE 3-like 1 protein	EIL1
Dc_89842	0.680363	0.0046	Protein pleiotropic regulatory locus 1	PRL1
Dc_89952	1.33016	5e-05	MMS19 nucleotide excision repair protein homolog	MMS19
Dc_90919	1.17946	5e-05	Protein ETHYLENE INSENSITIVE 3	EIN3
Dc_91040	1.09886	0.00245	Ethylene-responsive transcription factor ERF012	ERF12
Dc_91370	1.36719	0.00285	Thiamin pyrophosphokinase 1	TPK1
Dc_91624	0.917833	0.01535	Triacylglycerol lipase SDP1	SDP1
Dc_91700	5.03667	0.0026	Calreticulin	CALR
Dc_92396	1.44074	5e-05	Testis-expressed sequence 2 protein	TEX2
Dc_93353	0.909497	5e-05	cbl-interacting protein kinase 4	CIPK4
Dc_93939	-1.01067	0.0002	Receptor-like protein kinase	RPK1
Dc_94079	-0.69888	0.0034	31 kDa ribonucleoprotein, chloroplastic	ROC3
Dc_94783	0.59017	0.01495	Armadillo repeat-containing kinesin-like protein 2	ARK2
Dc_95508	-1.06447	5e-05	ADP-ribosylation factor 1	ARF1
Dc_96358	0.60744	0.012	Protein EIN4	EIN4
Dc_96719	0.990415	5e-05	hypothetical protein isoform 1	SRPK1
Dc_97112	1.91109	5e-05	Probable inositol transporter 2	INT2
Dc_97307	-0.74753	0.00265	Hexokinase-1	HXK1
Dc_97946	-0.63758	0.00755	E3 ubiquitin-protein ligase MGRN1	MGRN1
Dc_98387	-0.994161	5e-05	Probable mannitol dehydrogenase	MTDH
Dc_98990	0.848783	0.0014	hypothetical protein	HYOU1
Dc_99095	-1.51096	5e-05	Ankyrin-3	ANK3
Dc_9986	1.48927	0.0012	GTP binding / GTPase	RAB2B
Note1. Compared to HS_0.5h, some significantly-regulated genes disappeared, as follows: Dc_17498, Dc_15490, Dc_19246, Dc_1947, Dc_20751, Dc_25455, Dc_26519, Dc_2661, Dc_26979, Dc_27374, Dc_27513, Dc_28399, Dc_28889, Dc_29645, Dc_34464, Dc_3526, Dc_3712, Dc_39622, Dc_40564, Dc_41308, Dc_42130, Dc_42263, Dc_43957, Dc_44301, Dc_44548, Dc_4495, Dc_47533, Dc_48649, Dc_48763, Dc_49870, Dc_50529, Dc_552…
Note2. Compared to HS_0.5h, some significantly-regulated genes appeared, as the rad words in the table.
Locus	HS_12h	p_value	Putative function	geneName
Dc_10384	5.21623	0.0111	RING finger protein 10	RNF10
Dc_1111	-1.2682	0.01325	Ribonuclease 1	RNS1
Dc_11795	1.28607	0.0079	Protein TRANSPORT INHIBITOR RESPONSE 1	TIR1
Dc_11861	0.723109	0.0056	Serine/threonine-protein kinase/endoribonuclease ire-1	IRE1
Dc_12550	-3.48248	0.0029	Palmitoyl-protein thioesterase 1	PPT1
Dc_14003	1.27735	5e-05	zinc ion binding protein, putative	NBR1
Dc_14182	-1.96016	0.0102	ETHYLENE INSENSITIVE 3-like 1 protein	EIL1
Dc_1434	-1.95336	0.0009	Putative disease resistance protein RGA1	RGA1
Dc_14406	-1.104	0.00065	Receptor protein kinase CLAVATA1	CLV1
Dc_14920	-1.02573	0.0013	transcription factor hy5	HY5
Dc_15490	1.66792	5e-05	WW domain-containing oxidoreductase	WWOX
Dc_15528	-0.910178	0.0052	Myosin-Va	MYO5A
Dc_15682	3.08374	5e-05	Multiprotein-bridging factor 1c MBF1c	MBF1C
Dc_16109	-1.69022	0.00015	Long-chain-fatty-acid--CoA ligase 1	ACSL1
Dc_17228	-2.38122	5e-05	Coleoptile phototropism protein 1	NPH3
Dc_17498	2.06288	5e-05	WW domain-containing oxidoreductase	WWOX
Dc_18463	0.949656	0.00015	Small ubiquitin-related modifier 1 SUMO1	SUMO1
Dc_19009	-0.678466	0.0095	EIN3-binding F-box protein 1	EBF1
Dc_19246	-3.9211	5e-05	Two-component response regulator ARR9	ARR9
Dc_19394	4.39749	5e-05	Beta-amylase 3, chloroplastic	BAM3
Dc_20616	0.721324	0.01325	Diacylglycerol kinase 1	DGK1
Dc_20649	-2.61601	5e-05	Myosin-Va	MYO5A
Dc_20963	-1.47521	5e-05	Receptor protein kinase CLAVATA1	CLV1
Dc_21069	0.784349	0.0052	GATA transcription factor 1	GATA1
Dc_21144	0.870358	0.00255	Ethylene receptor 2	ETR2
Dc_24004	-1.5827	5e-05	Ethylene-responsive transcription factor 5	ERF5
Dc_25343	0.662718	0.0096	26S proteasome regulatory subunit S3, putative	CSN3
Dc_25455	-0.883744	0.0006	Receptor protein kinase CLAVATA1	CLV1
Dc_25504	-1.07815	0.00085	DNA mismatch repair protein Msh2	MSH2
Dc_26913	-0.988367	0.0002	Spermatogenesis-associated protein 20	SPT20
Dc_26979	1.57584	5e-05	Protein SGT1 homolog	SGT1
Dc_27193	-2.49809	0.00325	LRR receptor-like serine/threonine-protein kinase EFR	EFR
Dc_27374	-2.15948	5e-05	Phytochrome B	PHYB
Dc_27385	-1.19639	5e-05	Probable pyridoxal biosynthesis protein PDX1	PDX1
Dc_27491	-3.94998	5e-05	Palmitoyl-protein thioesterase 1	PPT1
Dc_27691	1.7213	5e-05	Calreticulin	CALR
Dc_27974	-0.699184	0.00645	WD-repeat protein, putative	LST8
Dc_28426	0.977472	0.00095	Ferredoxin, chloroplastic	FER
Dc_28851	1.00698	0.0015	Histidine kinase 3	AHK3
Dc_28889	-2.89753	5e-05	response regulator protein (RR) mRNA	ARR6
Dc_29593	-1.13982	0.00255	Ribonuclease 1	RNS1
Dc_29645	-0.715554	0.00515	Protein STRUBBELIG-RECEPTOR FAMILY 3	SRF3
Dc_29795	-1.08687	0.0121	RNA-binding protein Nova-1 (Fragment)	NOVA1
Dc_30047	-1.94502	5e-05	Serine/threonine-protein kinase BRI1-like 2	BRL2
Dc_31152	-1.20553	0.0006	Receptor protein kinase CLAVATA1	CLV1
Dc_31376	-1.09757	5e-05	Cellulose synthase A catalytic subunit 4 [UDP-forming]	CESA4
Dc_32311	-1.05273	5e-05	Probable rhamnose biosynthetic enzyme 1	RHM1
Dc_32683	-0.897405	0.0064	leucine-rich repeat transmembrane protein kinase, putative	FLS2
Dc_34464	0.723727	0.00935	Probable ADP-ribosylation factor GTPase-activating protein AGD6	AGD6
Dc_35038	-0.749088	0.0062	LRR receptor-like serine/threonine-protein kinase RPK2	RPK2
Dc_35246	1.12151	0.00415	Mitochondrial Rho GTPase 1	GEM1
Dc_35845	0.712749	0.0049	Histidine-containing phosphotransfer protein 1	AHP1
Dc_36001	1.1529	0.00175	Ethylene receptor 1	ETR1
Dc_36304	-1.51595	5e-05	Protein HOTHEAD	HTH
Dc_366	1.27634	0.01315	Diacylglycerol O-acyltransferase 1	DGAT1
Dc_3712	-3.63298	5e-05	Jasmonate O-methyltransferase, putative	JMT
Dc_37740	-1.75841	0.00025	hypothetical protein	CDC20
Dc_38619	-0.850333	0.001	Nephrocystin-3	NPHP3
Dc_39619	1.67848	5e-05	Calreticulin	CALR
Dc_39622	-0.970819	0.00105	Kinetochore protein NDC80 homolog	NDC80
Dc_40429	-2.15795	0.00865	ADP-ribosylation factor 1	ARF1
Dc_41308	-3.53336	5e-05	Beta-amylase 3, chloroplastic	BAM3
Dc_41871	-1.13094	0.0125	Serine/threonine-protein kinase BRI1-like 2	BRL2
Dc_4193	1.33185	5e-05	Ethylene receptor	ETR1
Dc_42263	-1.95272	5e-05	Phytochrome B	PHYB
Dc_43384	-1.61324	5e-05	hypothetical protein isoform 2	MYH9
Dc_43493	2.51492	5e-05	Auxin-responsive protein IAA9	IAA9
Dc_43758	2.27754	5e-05	Protein BREVIS RADIX	BRX
Dc_43957	-3.14466	5e-05	response regulator protein (RR) mRNA	ARR4
Dc_44047	-1.60473	0.00015	Ras GTPase-activating protein-binding protein 1	G3BP1
Dc_44301	-4.17147	0.01105	Two-component response regulator ARR9	ARR9
Dc_44879	-2.1882	5e-05	Leucine-rich repeat receptor-like protein kinase PEPR1	PEPR1
Dc_4495	-0.899991	0.00065	Receptor-like protein kinase HSL1	HSL1
Dc_45605	-1.10442	0.00245	Receptor protein kinase CLAVATA1 precursor, putative	CLV1
Dc_46200	-1.23877	5e-05	Cryptochrome-1	CRY1
Dc_46644	0.792745	0.0119	Phytochrome C	PHYC
Dc_47331	0.665856	0.0087	Protein FAR-RED IMPAIRED RESPONSE 1	FAR1
Dc_48590	1.04063	0.00115	Putative disease resistance protein RGA1	RGA1
Dc_48649	-1.29335	5e-05	Nudix hydrolase 4	NUDT4
Dc_48719	2.34289	5e-05	Probable mannitol dehydrogenase	MTDH
Dc_48763	0.94824	0.0135	Serine/threonine-protein kinase ATM	ATM
Dc_49033	-0.942196	0.0001	Microsomal glutathione S-transferase 3	MGST3
Dc_49218	0.645504	0.01125	Cell differentiation protein RCD1 homolog	RCD1
Dc_49717	-2.16489	5e-05	Probable FKBP-type peptidyl-prolyl cis-trans isomerase 4, chloroplastic	FKBP4
Dc_49870	0.840467	0.00665	Putative disease resistance protein RGA1	RGA1
Dc_49948	-0.909895	0.00395	ADP-ribosylation factor 1	ARF1
Dc_50287	-1.23863	5e-05	Cellulose synthase A catalytic subunit 4 [UDP-forming]	CESA4
Dc_50529	-1.77716	5e-05	esterase/lipase/thioesterase family protein	MGLL
Dc_50636	-1.74834	5e-05	TPR repeat-containing thioredoxin TTL1	TTL1
Dc_50757	0.951929	0.00145	conserved hypothetical protein	PSME4
Dc_50838	-1.00291	0.0033	ETHYLENE INSENSITIVE 3-like 1 protein	EIL1
Dc_50845	0.846382	0.00905	CHD3-type chromatin-remodeling factor PICKLE	PKL
Dc_51079		5e-05	Disease resistance protein RGA2	RGA2
Dc_51188	-0.908202	0.01065	GTP pyrophosphokinase	RELA
Dc_51407	-1.84861	0.0004	Inositol-tetrakisphosphate 1-kinase 1	ITPK1
Dc_51519	0.800927	0.00155	DNA mismatch repair protein Msh6-1	MSH6
Dc_5283	-1.04253	0.0036	Glucocorticoid receptor DNA-binding factor 1	GRLF1
Dc_54372	0.898233	0.011	hypothetical protein	BRAP
Dc_54540	1.30578	5e-05	MMS19 nucleotide excision repair protein homolog	MMS19
Dc_54737	1.59958	0.00025	RNA-binding protein Nova-1 (Fragment)	NOVA1
Dc_5506	1.47044	0.00055	Coleoptile phototropism protein 1	NPH3
Dc_55581	-2.08651	5e-05	Protein HOTHEAD	HTH
Dc_55664	-1.85252	5e-05	Receptor-like protein kinase THESEUS 1	THE1
Dc_55735	3.14225	5e-05	Beta-amylase 1, chloroplastic	BAM1
Dc_56338	-1.03933	0.0087	Probable rhamnose biosynthetic enzyme 1	RHM1
Dc_57123	2.77458	5e-05	Probable mannitol dehydrogenase	MTDH
Dc_57601	1.7046	0.006	Potassium channel AKT1	AKT1
Dc_58639	0.771311	0.0113	Coleoptile phototropism protein	NPH3
Dc_58682	1.014	0.0004	proteasome inhibitor-related	PSMF1
Dc_58905	1.32435	0.00505	Serine/threonine-protein kinase SRPK1	SRPK1
Dc_58906	-1.16009	0.00085	Ethylene-responsive transcription factor ERF010	ERF10
Dc_59711	0.697833	0.0055	Dual specificity phosphatase Cdc25, putative	CDC25
Dc_60139	-0.774004	0.00275	RNA binding protein, putative	G3BP2
Dc_61030	-1.08004	5e-05	Coronatine-insensitive protein 1	COI1
Dc_61600	1.16208	0.0069	ring finger protein, putative	RNF14
Dc_62180	1.00211	0.0001	Phytochrome C	PHYC
Dc_62284	-0.971536	0.0003	FS-38 kinesin-like protein mRNA	NPHP3
Dc_62411	-1.80262	5e-05	Jasmonate O-methyltransferase	JMT
Dc_62599	0.860396	0.0019	E3 ubiquitin-protein ligase KEG	KEG
Dc_62614	1.24101	0.00505	Probable signal peptidase complex subunit 1	SPCS1
Dc_62774	-1.1173	0.00115	cationic amino acid transporter	CTR1
Dc_62878	0.623169	0.0135	hypothetical protein	MGLL
Dc_63942	1.15567	0.00145	Serine/threonine-protein kinase ATR	ATR
Dc_64195	0.879094	0.00075	Monoglyceride lipase	MGLL
Dc_64363	2.33565	5e-05	protein kinase family protein	RPK1
Dc_64456	-0.97325	0.0008	Zeaxanthin epoxidase, chloroplastic	ABA2
Dc_64480	-1.49545	0.0006	Ferredoxin, chloroplastic	FER
Dc_65207	0.790383	0.0046	hypothetical protein	PARK7
Dc_65275	-1.03278	0.00045	hypothetical protein	AAAS
Dc_65627	-1.27907	0.00075	SCAR-like protein 2	SCRL2
Dc_65634	-0.927419	0.0027	Probable rhamnose biosynthetic enzyme 1	RHM1
Dc_65778	-0.919056	0.00095	Xanthoxin dehydrogenase	ABA2
Dc_66078	-2.85506	5e-05	Protein FIZZY-RELATED 3	FZR3
Dc_66113	0.96637	0.0002	Two-component response regulator ARR18	ARR18
Dc_66951	6.90753	5e-05	EID1-like F-box protein 3	EDL3
Dc_66988	-1.39569	0.0009	GDSL esterase/lipase 2	GLIP2
Dc_67221	0.990887	0.00055	hypothetical protein isoform 1	NUP98
Dc_67245	0.925466	0.00025	Ethylene-responsive transcription factor 3	ERF3
Dc_68008	0.696645	0.01145	Protein SUGT1 homolog	SUGT1
Dc_6890	1.02065	0.0013	Insulin-degrading enzyme, putative	IDE
Dc_69337	-1.35969	5e-05	LRR receptor-like serine/threonine-protein kinase FEI 1	FEI1
Dc_69524	-1.59525	0.00025	Long-chain-fatty-acid--CoA ligase 1	ACSL1
Dc_69567	-1.9233	5e-05	predicted protein	TMK1
Dc_69988	4.57234	5e-05	EID1-like F-box protein 3	EDL3
Dc_70371	-0.944151	0.00955	TPR repeat-containing thioredoxin TTL1	TTL1
Dc_71019	1.13373	5e-05	CBL-interacting serine/threonine-protein kinase 5	CIPK5
Dc_71309	2.19827	5e-05	Serine/threonine-protein kinase CTR1	CTR1
Dc_72358	-1.79237	5e-05	Probable mannitol dehydrogenase	MTDH
Dc_72639	-0.94328	0.0015	Cellulose synthase A catalytic subunit 4 [UDP-forming]	CESA4
Dc_73611	0.799891	0.0016	Long-chain-fatty-acid--CoA ligase 1	ACSL1
Dc_7548	1.52272	5e-05	CBL-interacting serine/threonine-protein kinase 4	CIPK4
Dc_76381	1.06216	5e-05	Probable ADP-ribosylation factor GTPase-activating protein AGD6	AGD6
Dc_76961	-0.745628	0.0064	Armadillo repeat-containing kinesin-like protein 3	ARK3
Dc_77082	-0.842999	0.0086	Mitogen-activated protein kinase 19	MPK19
Dc_77749	-0.843124	0.0008	Prolyl-tRNA synthetase	SYP
Dc_7804	-1.20901	0.00255	predicted protein	FADS1
Dc_78771	-4.13025	5e-05	Early endosome antigen 1	EEA1
Dc_79277	-2.07976	5e-05	Pyrophosphate-energized vacuolar membrane proton pump	AUR1
Dc_79486	-2.66293	5e-05	WUSCHEL-related homeobox 4	WOX4
Dc_81042	0.760773	0.00445	Diacylglycerol kinase 1	DGK1
Dc_82577	0.640364	0.0107	Serine-threonine kinase receptor-associated protein	STRAP
Dc_84009	0.902748	0.00105	Transcription initiation factor TFIID subunit 7	TAF7
Dc_8401	0.896907	0.0051	Probable mannitol dehydrogenase	MTDH
Dc_84053	-1.12735	0.0001	ankyrin repeat-containing protein, putative	MIB2
Dc_84897	2.63252	5e-05	Anaphase-promoting complex subunit cdc20	CDC20
Dc_85050	-0.798641	0.0033	ribonucleoprotein, chloroplast, putative	ROC1
Dc_85335	-1.22404	5e-05	Transcription factor PIF3	PIF3
Dc_86365	-0.916371	0.00015	Probable LRR receptor-like serine/threonine-protein kinase MRH1	MRH1
Dc_86699	0.796678	0.00415	Rab proteins geranylgeranyltransferase component A 1	RAE1
Dc_87799	-1.40228	5e-05	glucose-methanol-choline (gmc) oxidoreductase	HTH
Dc_88770	-2.34105	0.0011	Phosphatidylinositol glycan anchor biosynthesis class U protein	PIGU
Dc_88816	-2.97517	5e-05	Phytochrome A-associated F-box protein	EID1
Dc_88875	-0.907058	0.00045	Ras-GTPase-activating protein-binding protein, putative	G3BP1
Dc_89026	-1.88732	0.00665	Phosphatidylinositol-3,4,5-trisphosphate 3-phosphatase and dual-specificity protein phosphatase PTEN	PTEN
Dc_89050	-2.6277	5e-05	serine/threonine-protein kinase, putative	ULK2
Dc_89244	1.62169	0.01135	Peptidyl-prolyl cis-trans isomerase FKBP4	FKBP4
Dc_89260	-0.867297	0.0038	LRR receptor-like serine/threonine-protein kinase FLS2	FLS2
Dc_89952	1.16851	0.0001	MMS19 nucleotide excision repair protein homolog	MMS19
Dc_90463	-0.742881	0.00835	Calcium/calmodulin-dependent serine/threonine-protein kinase 1	CAMK1
Dc_91207	-0.825346	0.0014	Clathrin interactor EPSIN 1	EPN1
Dc_93173	0.797809	0.0017	Periodic tryptophan protein 2	PWP2
Dc_93353	1.50277	5e-05	cbl-interacting protein kinase 4	CIPK4
Dc_95145	1.18124	0.0001	DNA repair helicase UVH6	ERCC2
Dc_95611	1.90704	0.0002	Potassium channel AKT1	AKT1
Dc_97112	1.64487	5e-05	Probable inositol transporter 2	INT2
Dc_97273	-0.665098	0.0087	Receptor-like protein kinase HSL1	HSL1
Dc_97307	1.38727	5e-05	Hexokinase-1	HXK1
Dc_97768	-1.13914	0.01035	Protein BRASSINOSTEROID INSENSITIVE 1	BRI1
Dc_97946	-0.640125	0.01225	E3 ubiquitin-protein ligase MGRN1	MGRN1
Dc_98990	0.84174	0.00285	hypothetical protein	HYOU1
Dc_99095	-0.645564	0.01075	Ankyrin-3	ANK3
Note1. Compared to HS_0.5h, some significantly-regulated genes disappeared, as follows: Dc_10697,Dc_124,Dc_1242,Dc_12658,Dc_1842,Dc_1947,Dc_20751,Dc_249,Dc_25511,Dc_25598,Dc_26090,Dc_26519,Dc_2661,Dc_27076,Dc_27513,Dc_28399,Dc_30605,Dc_31559,Dc_31820,Dc_32591,Dc_33066,Dc_3526,Dc_39494,Dc_40564,Dc_42130,Dc_43843,Dc_44548,Dc_45242,Dc_46565,Dc_47533,Dc_4871,Dc_50163,Dc_52360,Dc_53449,Dc_53893,Dc_543…
Note2. Compared to HS_0.5h, some significantly-regulated genes appeared, nevertheless, don't appear in HS_2h, as the blue words in the table.
