# Supplementary material for: Identification of heat-responsive genes in carnation (Dianthus caryophyllus L.) by RNA-seq
Source: Front Plant Sci. 2015 Jul 14;6:519. doi: 10.3389/fpls.2015.00519 (PMC4500917; doi:10.3389/fpls.2015.00519)
Supplement: Supplementary file 9 [file Table9.XLS]

## Sheet: Sheet1
Additional file 10 Genes related to carbohydrate metabolic process
Locus	HS_0.5h	p_value	Putative function	geneName
Dc_10152	-0.909945	0.0003	Probable galacturonosyltransferase 4	GAUT4
Dc_11861	1.30115	5e-05	Serine/threonine-protein kinase/endoribonuclease	IRE1
Dc_1484	0.763669	0.00265	UDP-glucuronate 4-epimerase 6	GAE6
Dc_14891	-1.01152	0.00015	UDP-glucuronate 4-epimerase 2	GAE2
Dc_18277	-0.75625	0.0051	Probable methyltransferase	PMT2
Dc_19581	-1.1811	0.00415	ATP binding protein, putative	ANP1
Dc_20964	-1.05983	0.0014	UDP-glucuronic acid decarboxylase 1	UXS1
Dc_25550	-0.88194	0.0064	alpha-trehalose-phosphate synthase	TPS1
Dc_26349	-2.18209	5e-05	Protein IQ-DOMAIN 1	IQD1
Dc_27691	3.20587	5e-05	Calreticulin	CALR
Dc_28181	-2.94825	5e-05	Beta-galactosidase 3	BGAL3
Dc_29627	-1.82114	5e-05	Probable ribose-5-phosphate isomerase	RPIA
Dc_31820	-0.766554	0.0018	Nuclear pore complex protein Nup98	NUP98
Dc_32237	1.12424	5e-05	UDP-glucose 6-dehydrogenase	UGDH
Dc_33283	2.87161	5e-05	Pathogenesis-related protein STH-21	PRS1
Dc_33343	-1.97238	0.0048	Beta-galactosidase 3	BGAL3
Dc_33933	-1.0501	0.0001	ATP-citrate synthase, putative	ACLY
Dc_34653	3.60876	0.00015	Inositol-3-phosphate synthase	INO1
Dc_36189	-1.30674	5e-05	Xylosyltransferase 1	XYLT1
Dc_36960	0.60401	0.0146	galactokinase, putative	GALK1
Dc_38712	1.38884	0.0006	Cysteine proteinase inhibitor 1	CYT1
Dc_3903	1.11991	5e-05	UDP-glucose 6-dehydrogenase	UGDH
Dc_39241	-0.995465	0.0001	ATP-citrate synthase, putative	ACLY
Dc_39264	-1.06663	0.00015	Probable galacturonosyltransferase 4	GAUT4
Dc_39619	3.25949	5e-05	Calreticulin	CALR
Dc_40989	1.13576	5e-05	UDP-glucuronate 4-epimerase 6	GAE6
Dc_43744	1.56254	5e-05	Diacylglycerol O-acyltransferase 2	DGAT2
Dc_45348	-0.931117	0.00025	Beta-galactosidase 3	BGAL3
Dc_47142	0.674794	0.00675	Nitrile-specifier protein 5	NSP5
Dc_49779	-1.01152	0.00015	UDP-glucuronate 4-epimerase 1	GAE1
Dc_50849	-1.15814	0.00695	Mannosyl-oligosaccharide 1,2-alpha-mannosidase	MNS1
Dc_52084	1.29781	5e-05	UDP-glucuronate 4-epimerase 6	GAE6
Dc_52819	-0.82511	0.0071	Probable ribose-5-phosphate isomerase	RPIA
Dc_52932	-1.85498	5e-05	UDP-glucuronate 4-epimerase 2	GAE2
Dc_54186	-1.03444	0.00075	Probable galacturonosyltransferase 6	GAUT6
Dc_55057	1.70709	5e-05	Stromal cell-derived factor 2-like protein	SDF2
Dc_55735	3.57298	5e-05	Beta-amylase 1, chloroplastic	BAM1
Dc_58552	0.986999	0.0006	Calreticulin	CALR
Dc_58780	-0.770586	0.00895	Xyloglucan 6-xylosyltransferase	XT1
Dc_59766	-1.76139	5e-05	UDP-glucuronic acid decarboxylase 1	UXS1
Dc_61803	1.35252	0.0097	glycosyltransferase, CAZy family GT8	GATL4
Dc_63331	-1.45571	5e-05	Cellulose synthase A catalytic subunit 3	CSLD3
Dc_63706	-1.28195	5e-05	Beta-galactosidase 8	BGAL8
Dc_65895	-1.49293	5e-05	UDP-glucuronic acid decarboxylase 1	UXS1
Dc_67221	0.669519	0.00775	Nuclear pore complex protein Nup98	NUP98
Dc_68033	1.02862	0.0004	Meiosis-specific nuclear structural protein 1	MNS1
Dc_69704	-3.4645	5e-05	Flavonol 4'-sulfotransferase, putative	SOT16
Dc_72876	1.55762	5e-05	Sulfotransferase 17	SOT17
Dc_76226	0.72869	0.0066	Protein RDM1	RDM1
Dc_77378	1.58865	5e-05	Stromal cell-derived factor 2 precursor, putative	SDF2
Dc_77408	-2.00166	0.01205	Beta-galactosidase 8	BGAL8
Dc_77487	1.14286	0.0008	Chalcone synthase 3	CHS3
Dc_77524	-2.41971	0.00355	Protein IQ-DOMAIN 1	IQD1
Dc_78418	2.40529	5e-05	Cellulose synthase A catalytic subunit 3 [UDP-forming], putative	CSLD3
Dc_79370	-0.639158	0.00885	Sterol 3-beta-glucosyltransferase	ATG26
Dc_83961	-0.989534	5e-05	Probable methyltransferase PMT3	PMT3
Dc_84247	-1.65332	5e-05	Beta-xylosidase/alpha-L-arabinofuranosidase 2	XYL2
Dc_84669	-0.967677	0.00025	Xylosyltransferase 1 (Fragment)	XYLT1
Dc_8486	-1.23305	5e-05	GDP-mannose 4,6 dehydratase 1	GMD1
Dc_86216	0.7822	0.0017	Defender against cell death 1	DAD1
Dc_86377	0.965891	0.00155	Major allergen	MAL11
Dc_86980	2.87624	5e-05	Beta-galactosidase 8	BGAL8
Dc_87960	-1.75771	0.00025	Protein IQ-DOMAIN 1	IQD1
Dc_88065	-0.753397	0.00345	Cellulose synthase A catalytic subunit 6 [UDP-forming]	CESA6
Dc_91700	3.02437	0.0056	Calreticulin	CALR
Dc_92191	-0.874655	0.0085	Alpha-1,4-galacturonosyltransferase 1	GAUT1
Dc_93570	0.668658	0.00825	Cysteine proteinase inhibitor 1	CYT1
Dc_93631	1.87407	5e-05	Pathogenesis-related protein STH-21	PRS1
Dc_93864	0.857537	0.00045	UDP-N-acetylglucosamine--dolichyl-phosphate N-acetylglucosaminephosphotransferase	GPT
Dc_9420	-1.19946	5e-05	acetylglucosaminyltransferase, putative	XYLT2
Dc_95871	1.2504	5e-05	UDP-glucuronate 5-epimerase, putative	GAE6
Dc_96830	-1.35028	0.0002	Xylosyltransferase 1	XYLT1
Dc_97369		5e-05	Beta-galactosidase 5	BGAL5
Dc_97561	-2.59056	5e-05	Alpha-xylosidase	XYL1
Locus	HS_2h	p_value	Putative function	geneName
Dc_10152	-0.668935	0.0056	Probable galacturonosyltransferase 4	GAUT4
Dc_11861	1.46837	5e-05	Serine/threonine-protein kinase/endoribonuclease	IRE1
Dc_13436	2.35465	0.00485	GTP-binding protein sar1, putative	SAR1B
Dc_14891	-0.907122	0.0012	UDP-glucuronate 4-epimerase 2	GAE2
Dc_16814	-0.716367	0.0048	Conserved oligomeric Golgi complex subunit 7	COG7
Dc_18277	-0.716007	0.00765	Probable methyltransferase	PMT2
Dc_18512	-0.776024	0.00815	Cellulose synthase A catalytic subunit 2 [UDP-forming]	CESA2
Dc_1856	-0.752578	0.0036	Probable galacturonosyltransferase 7	GAUT7
Dc_19571	-1.09857	0.00095	Enolase 1, chloroplastic	ENO1
Dc_19581	-1.19439	0.00125	ATP binding protein, putative	ANP1
Dc_20964	-0.800436	0.0052	UDP-glucuronic acid decarboxylase 1	UXS1
Dc_21792	-0.595312	0.013	Mannose-1-phosphate guanyltransferase, putative	GMPPA
Dc_2207	-1.23609	0.00015	UDP-N-acetylglucosamine transferase subunit ALG13 homolog	ALG13
Dc_25550	-0.926961	0.00195	alpha-trehalose-phosphate synthase	TPS1
Dc_25768	-0.66332	0.01195	Probable ribose-5-phosphate isomerase	RPIA
Dc_26349	-2.21817	5e-05	Protein IQ-DOMAIN 1	IQD1
Dc_26674	-1.29474	5e-05	Probable galactose-1-phosphate uridyl transferase	GALT
Dc_27691	2.29562	5e-05	Calreticulin	CALR
Dc_28181	-1.32394	5e-05	Beta-galactosidase 3	BGAL3
Dc_28570	-1.08715	0.0001	Phosphoglycolate phosphatase	PGP
Dc_29627	-1.62654	5e-05	Probable ribose-5-phosphate isomerase	RPIA
Dc_31820	-0.960491	5e-05	Nuclear pore complex protein Nup98	NUP98
Dc_32278	-0.837214	0.00065	Ubiquitin carboxyl-terminal hydrolase 14	UBP14
Dc_3301	3.50346	0.00475	Alcohol dehydrogenase 1	ADH1
Dc_33343	-1.26492	0.01245	Beta-galactosidase 3	BGAL3
Dc_33933	-1.58702	5e-05	ATP-citrate synthase, putative	ACLY
Dc_34514	-1.54839	0.0025	Protein IQ-DOMAIN 1	IQD1
Dc_34653	3.71965	0.0004	Inositol-3-phosphate synthase	INO1
Dc_35043	-1.29573	5e-05	Beta-galactosidase 1	BGAL1
Dc_3546	-0.710298	0.00415	Protein IQ-DOMAIN 1	IQD1
Dc_36169	-0.647043	0.0058	Alpha-1,4-galacturonosyltransferase 1	GAUT1
Dc_36189	-1.42128	5e-05	Xylosyltransferase 1	XYLT1
Dc_3628	-1.26435	5e-05	Dolichyl-diphosphooligosaccharide--protein glycosyltransferase subunit	STT3
Dc_38712	0.899079	0.01025	Cysteine proteinase inhibitor 1	CYT1
Dc_39241	-1.1711	5e-05	ATP-citrate synthase, putative	ACLY
Dc_39264	-0.823438	0.00115	Probable galacturonosyltransferase 4	GAUT4
Dc_39522	0.980929	0.00035	Xylosyltransferase 1	XYLT1
Dc_39619	2.37363	5e-05	Calreticulin	CALR
Dc_40989	1.35015	5e-05	UDP-glucuronate 4-epimerase 6	GAE6
Dc_43744	2.05029	5e-05	Diacylglycerol O-acyltransferase 2	DGAT2
Dc_44841	-1.62678	0.0007	Chitinase 1	CHIT1
Dc_45348	-1.22239	5e-05	Beta-galactosidase 3	BGAL3
Dc_48278	-1.40137	0.00365	Methionine adenosyltransferase 2 subunit beta	MAT2B
Dc_49541	-1.05773	0.00975	Glycosyltransferase QUASIMODO1, putative	GAUT7
Dc_49779	-0.823698	0.0006	UDP-glucuronate 4-epimerase 1	GAE1
Dc_50287	-0.809141	0.00215	Cellulose synthase A catalytic subunit 4 [UDP-forming]	CESA4
Dc_52084	1.5612	5e-05	UDP-glucuronate 4-epimerase 6	GAE6
Dc_52819	-0.771582	0.00485	Probable ribose-5-phosphate isomerase	RPIA
Dc_54712	1.92981	5e-05	Protein fyv10	FYV10
Dc_55057	1.18322	5e-05	Stromal cell-derived factor 2-like protein	SDF2
Dc_55735	2.92556	5e-05	Beta-amylase 1, chloroplastic	BAM1
Dc_56044	-1.5885	0.00385	Beta-galactosidase 5	BGAL5
Dc_56290	1.03862	5e-05	2C-methyl-D-erythritol 2,4-cyclodiphosphate synthase, mRNA	ISPF
Dc_57126	0.641591	0.00565	Xylosyltransferase 1	XYLT1
Dc_5730	-0.984128	0.00045	Isocitrate dehydrogenase [NAD] regulatory subunit 1, mitochondrial	IDH1
Dc_57601		5e-05	Potassium channel AKT1	AKT1
Dc_58229	-1.44939	0.0001	Phosphomannomutase	PMM
Dc_59358	-1.13267	5e-05	Dolichyl-diphosphooligosaccharide--protein glycosyltransferase subunit 2	RPN2
Dc_61243	0.709169	0.0042	Galacturonosyltransferase-like 7	GATL7
Dc_61358	-0.955626	0.0074	Isocitrate dehydrogenase [NAD] regulatory subunit 2, mitochondrial	IDH2
Dc_61406	-2.40025	5e-05	UDP-glucuronic acid decarboxylase 1	UXS1
Dc_61803	3.01782	5e-05	glycosyltransferase, CAZy family GT8	GATL4
Dc_62104	-2.21796	5e-05	ATP-citrate synthase	ACLY
Dc_62643	-1.33086	0.0004	Phosphomannomutase	PMM
Dc_63331	-1.18093	5e-05	Cellulose synthase A catalytic subunit 3	CSLD3
Dc_63706	-1.71466	5e-05	Beta-galactosidase 8	BGAL8
Dc_63926	-0.759616	0.00415	Enolase 1, chloroplastic	ENO1
Dc_65275	-1.06737	5e-05	Aladin	AAAS
Dc_65895	-1.13659	5e-05	UDP-glucuronic acid decarboxylase 1	UXS1
Dc_67221	1.24464	5e-05	Nuclear pore complex protein Nup98	NUP98
Dc_68033	0.642566	0.0156	Meiosis-specific nuclear structural protein 1	MNS1
Dc_69704	-3.2624	5e-05	Flavonol 4'-sulfotransferase, putative	SOT16
Dc_72639	-0.93323	0.0006	Cellulose synthase A catalytic subunit 4 [UDP-forming]	CESA4
Dc_7322	3.33016	0.00485	Alcohol dehydrogenase 1	ADH1
Dc_73454	-0.995547	5e-05	UDP-glucose 6-dehydrogenase	UGDH
Dc_76226	0.603432	0.0169	Protein RDM1	RDM1
Dc_77378	1.76767	5e-05	Stromal cell-derived factor 2 precursor, putative	SDF2
Dc_77408	-1.59113	0.00145	Beta-galactosidase 8	BGAL8
Dc_77487	-1.04268	0.0011	Chalcone synthase 3	CHS3
Dc_78229	-0.712111	0.0032	hypothetical protein	GANAB
Dc_78418	3.28002	5e-05	Cellulose synthase A catalytic subunit 3 [UDP-forming], putative	CSLD3
Dc_78697	-1.0358	5e-05	Oligosaccharyltransferase complex subunit ostc	OSTC
Dc_79370	-1.12889	5e-05	Sterol 3-beta-glucosyltransferase	ATG26
Dc_83961	-1.03932	0.00015	Probable methyltransferase PMT3	PMT3
Dc_84247	-2.53768	5e-05	Beta-xylosidase/alpha-L-arabinofuranosidase 2	XYL2
Dc_84528	1.17877	0.0062	Aldose 1-epimerase	GALM
Dc_84669	-0.797325	0.00135	Xylosyltransferase 1 (Fragment)	XYLT1
Dc_8486	-1.42293	5e-05	GDP-mannose 4,6 dehydratase 1	GMD1
Dc_86980	3.29464	5e-05	Beta-galactosidase 8	BGAL8
Dc_87960	-2.77981	0.00025	Protein IQ-DOMAIN 1	IQD1
Dc_88065	-0.59459	0.01295	Cellulose synthase A catalytic subunit 6 [UDP-forming]	CESA6
Dc_89026	0.951632	0.01025	Phosphatidylinositol-3,4,5-trisphosphate 3-phosphatase and dual-specificity protein phosphatase	PTEN
Dc_8940	2.30235	5e-05	Sucrose synthase isoform 1	SUS1
Dc_91245	2.03223	5e-05	Sucrose synthase 2	SUS2
Dc_91700	5.03667	0.0026	Calreticulin	CALR
Dc_92330	-1.78157	0.00855	Inositol-3-phosphate synthase	INO1
Dc_92584	0.673863	0.01405	Alpha-(1,4)-fucosyltransferase	FUT13
Dc_93631	-0.806859	0.00595	Pathogenesis-related protein STH-21	PRS1
Dc_93678	-0.851261	0.0012	Glucose-6-phosphate 1-dehydrogenase, cytoplasmic isoform 2	G6PD6
Dc_93864	0.627671	0.00605	UDP-N-acetylglucosamine--dolichyl-phosphate N-acetylglucosaminephosphotransferase	GPT
Dc_9420	-0.957844	0.0003	acetylglucosaminyltransferase, putative	XYLT2
Dc_9434	1.46578	5e-05	Probable UDP-N-acetylglucosamine--peptide N-acetylglucosaminyltransferase	SEC
Dc_94428	-1.07025	0.0019	Nuclease S1	NUS1
Dc_95223	-1.07318	0.00025	Probable beta-D-xylosidase 2	BXL2
Dc_95478	-2.78902	5e-05	Inositol-3-phosphate synthase	INO1
Dc_95871	1.51319	5e-05	UDP-glucuronate 5-epimerase, putative	GAE6
Dc_96830	-0.802236	0.007	Xylosyltransferase 1	XYLT1
Dc_97141	-0.794409	0.0043	Ribulose-phosphate 3-epimerase, chloroplastic	RPE
Dc_97307	-0.74753	0.00265	Hexokinase-1	HXK1
Dc_97561	-3.26149	5e-05	Alpha-xylosidase	XYL1
Note1. Compared to HS_0.5h, some significantly-regulated genes disappeared, as follows: Dc_1484，Dc_32237，Dc_33283，Dc_36960，Dc_3903，Dc_47142，Dc_50849，Dc_52932，Dc_54186，Dc_58552，Dc_58780，Dc_59766，Dc_72876，Dc_77524，Dc_86216，Dc_86377，Dc_92191，Dc_93570，Dc_97369.
Note2. Compared to HS_0.5h, some significantly-regulated genes appeared, as the rad words in the table.
Locus	HS_12h	p_value	Putative function	geneName
Dc_11086	-1.62131	0.01185	Cysteine proteinase inhibitor 1	CYT1
Dc_11445	2.36866	5e-05	Beta-1,4-mannosyl-glycoprotein 4-beta-N-acetylglucosaminyltransferase	MGAT3
Dc_11861	0.723109	0.0056	Serine/threonine-protein kinase/endoribonuclease	IRE1
Dc_12098	-0.967979	0.0002	Putative oxidoreductase GLYR1	GLYR1
Dc_13360	-1.79314	0.00435	Wall-associated receptor kinase 2	WAK2
Dc_1484	-1.39891	5e-05	UDP-glucuronate 4-epimerase 6	GAE6
Dc_14891	-1.42918	5e-05	UDP-glucuronate 4-epimerase 2	GAE2
Dc_18277	-1.15044	0.0001	Probable methyltransferase	PMT2
Dc_18512	-0.849579	0.00525	Cellulose synthase A catalytic subunit 2 [UDP-forming]	CESA2
Dc_1856	-0.761274	0.007	Probable galacturonosyltransferase 7	GAUT7
Dc_20923	0.916388	0.0103	Callose synthase 5	CALS5
Dc_21792	-0.648687	0.0112	Mannose-1-phosphate guanyltransferase, putative	GMPPA
Dc_22268	-0.987608	0.00045	Cellulose synthase A catalytic subunit 2 [UDP-forming]	CESA2
Dc_23390	1.35438	0.01175	Dolichol kinase	DOLK
Dc_23520	0.744091	0.0127	Cellulose synthase A catalytic subunit 6 [UDP-forming]	CESA6
Dc_23529	2.57411	0.0032	Glucosamine 6-phosphate N-acetyltransferase 1	GNA1
Dc_24628	-0.720884	0.0049	Cellulose synthase A catalytic subunit 6 [UDP-forming]	CESA6
Dc_25550	-2.68032	5e-05	alpha-trehalose-phosphate synthase	TPS1
Dc_26349	-2.43813	5e-05	Protein IQ-DOMAIN 1	IQD1
Dc_26674	-0.778128	0.00465	Probable galactose-1-phosphate uridyl transferase	GALT
Dc_27385	-1.19639	5e-05	Probable pyridoxal biosynthesis protein PDX1	PDX1
Dc_27691	1.7213	5e-05	Calreticulin	CALR
Dc_28158	0.639014	0.012	ATP binding protein, putative	ANP1
Dc_28570	-1.89459	5e-05	Phosphoglycolate phosphatase	PGP
Dc_29627	-2.27886	5e-05	Probable ribose-5-phosphate isomerase	RPIA
Dc_30207	-1.9987	0.00045	Aldose 1-epimerase	GALM
Dc_31376	-1.09757	5e-05	Cellulose synthase A catalytic subunit 4 [UDP-forming]	CESA4
Dc_3301	4.26774	5e-05	Alcohol dehydrogenase 1	ADH1
Dc_33933	-0.912993	0.0004	ATP-citrate synthase, putative	ACLY
Dc_34514	-1.32464	0.00355	Protein IQ-DOMAIN 1	IQD1
Dc_34653	1.13561	0.00945	Inositol-3-phosphate synthase	INO1
Dc_35043	-2.24684	5e-05	Beta-galactosidase 1	BGAL1
Dc_3546	-1.22343	5e-05	Protein IQ-DOMAIN 1	IQD1
Dc_36189	-1.56425	5e-05	Xylosyltransferase 1	XYLT1
Dc_38712	-1.52893	0.0041	Cysteine proteinase inhibitor 1	CYT1
Dc_39522	0.8231	0.0035	Xylosyltransferase 1	XYLT1
Dc_39619	1.67848	5e-05	Calreticulin	CALR
Dc_43744	1.0407	0.0006	Diacylglycerol O-acyltransferase 2	DGAT2
Dc_44841	-2.67301	0.0001	Chitinase 1	CHIT1
Dc_45348	-0.709261	0.0054	Beta-galactosidase 3	BGAL3
Dc_45945	0.880356	0.0079	Glycosyl transferase family 1 protein	ALG11
Dc_45952	-0.658668	0.0125	N-acetylglucosamine kinase, putative	NAGK
Dc_49541	-1.14273	0.0058	Glycosyltransferase QUASIMODO1, putative	GAUT7
Dc_49779	-1.01983	0.0001	UDP-glucuronate 4-epimerase 1	GAE1
Dc_50287	-1.23863	5e-05	Cellulose synthase A catalytic subunit 4 [UDP-forming]	CESA4
Dc_50820	-0.943829	0.0008	Beta-galactosidase 3	BGAL3
Dc_52819	-0.993196	0.00115	Probable ribose-5-phosphate isomerase	RPIA
Dc_52932	-1.42211	5e-05	UDP-glucuronate 4-epimerase 2	GAE2
Dc_54712	1.24654	0.0011	Protein fyv10	FYV10
Dc_55735	3.14225	5e-05	Beta-amylase 1, chloroplastic	BAM1
Dc_57126	1.28281	5e-05	Xylosyltransferase 1	XYLT1
Dc_57601	1.7046	0.006	Potassium channel AKT1	AKT1
Dc_58436	-3.99179	0.0028	sucrose-proton symporter 2	SUC2
Dc_59766	2.11324	5e-05	UDP-glucuronic acid decarboxylase 1	UXS1
Dc_60697	0.880327	0.0011	Beta-(1,2)-xylosyltransferase	XYLT
Dc_61406	-1.94855	5e-05	UDP-glucuronic acid decarboxylase 1	UXS1
Dc_61803	2.26106	5e-05	glycosyltransferase, CAZy family GT8	GATL4
Dc_62104	-1.05793	5e-05	ATP-citrate synthase	ACLY
Dc_65275	-1.03278	0.00045	Aladin	AAAS
Dc_66036	-0.688837	0.00615	Cellulose synthase A catalytic subunit 6 [UDP-forming]	CESA6
Dc_66895	1.25019	0.0078	Cellulose synthase-like protein D3	CSLD3
Dc_67221	0.990887	0.00055	Nuclear pore complex protein Nup98	NUP98
Dc_69228	0.778615	0.0071	Protein IQ-DOMAIN 1	IQD1
Dc_69704	-6.35121	0.00515	Flavonol 4'-sulfotransferase, putative	SOT16
Dc_70486	-0.873174	0.0073	Phosphoglycolate phosphatase	PGP
Dc_72639	-0.94328	0.0015	Cellulose synthase A catalytic subunit 4 [UDP-forming]	CESA4
Dc_72876	-2.12818	5e-05	Sulfotransferase 17	SOT17
Dc_77378	1.01689	0.00015	Stromal cell-derived factor 2 precursor, putative	SDF2
Dc_77524	-3.42973	0.0039	Protein IQ-DOMAIN 1	IQD1
Dc_78418	0.859827	0.0047	Cellulose synthase A catalytic subunit 3 [UDP-forming], putative	CSLD3
Dc_78697	-0.705786	0.00635	Oligosaccharyltransferase complex subunit ostc	OSTC
Dc_79370	-1.34441	5e-05	Sterol 3-beta-glucosyltransferase	ATG26
Dc_82269	1.8954	5e-05	Cellulose synthase-like protein D2	CSLD2
Dc_83961	-0.887151	0.0012	Probable methyltransferase PMT3	PMT3
Dc_84247	-1.27482	0.0001	Beta-xylosidase/alpha-L-arabinofuranosidase 2	XYL2
Dc_8486	-1.08534	0.0001	GDP-mannose 4,6 dehydratase 1	GMD1
Dc_86377	-1.62247	5e-05	Major allergen	MAL11
Dc_86699	0.796678	0.00415	Rab proteins geranylgeranyltransferase component A	RAE1
Dc_86980	1.93408	0.0003	Beta-galactosidase 8	BGAL8
Dc_87960	-1.78575	5e-05	Protein IQ-DOMAIN 1	IQD1
Dc_88065	-0.738541	0.00335	Cellulose synthase A catalytic subunit 6 [UDP-forming]	CESA6
Dc_89026	-1.88732	0.00665	Phosphatidylinositol-3,4,5-trisphosphate 3-phosphatase and dual-specificity protein phosphatase	PTEN
Dc_8940	2.41649	5e-05	Sucrose synthase isoform 1	SUS1
Dc_91245	1.99186	5e-05	Sucrose synthase 2	SUS2
Dc_92330	-1.43787	0.0032	Inositol-3-phosphate synthase	INO1
Dc_92584	1.06266	0.00035	Alpha-(1,4)-fucosyltransferase	FUT13
Dc_9282	-0.764607	0.00385	Galacturonosyltransferase-like 7	GATL7
Dc_93570	0.657345	0.01355	Cysteine proteinase inhibitor 1	CYT1
Dc_93631	-1.13071	0.00255	Pathogenesis-related protein STH-21	PRS1
Dc_93864	0.761779	0.00265	UDP-N-acetylglucosamine--dolichyl-phosphate N-acetylglucosaminephosphotransferase	GPT
Dc_94234	-4.54323	5e-05	Sulfotransferase 17	SOT17
Dc_95223	-2.27088	5e-05	Probable beta-D-xylosidase 2	BXL2
Dc_95478	-1.31673	5e-05	Inositol-3-phosphate synthase	INO1
Dc_95611	1.90704	0.0002	Potassium channel AKT1	AKT1
Dc_9644	0.798972	0.0015	Isocitrate dehydrogenase [NAD] regulatory subunit 1, mitochondrial	IDH1
Dc_97141	-1.11422	0.0001	Ribulose-phosphate 3-epimerase, chloroplastic	RPE
Dc_97307	1.38727	5e-05	Hexokinase-1	HXK1
Note1. Compared to HS_0.5h, some significantly-regulated genes disappeared, as follows: Dc_10152，Dc_19581，Dc_20964，Dc_28181，Dc_31820，Dc_32237，Dc_33283，Dc_33343，Dc_36960，Dc_3903，Dc_39241，Dc_39264，Dc_40989，Dc_47142，Dc_50849，Dc_52084，Dc_54186，Dc_55057，Dc_58552，Dc_58780，Dc_63331，Dc_63706，Dc_65895，Dc_68033，Dc_76226，Dc_77408，Dc_77487，Dc_84669，Dc_86216，Dc_91700，Dc_92191，Dc_9420，Dc_95871，Dc_96830，Dc_9736…
Note2. Compared to HS_0.5h, some significantly-regulated genes appeared,nevertheless, don't appear in HS_2h, as the blue words in the table.
